# Supplementary material for: Comparative Cochlear Transcriptomics in Echolocating Bats and Mouse Reveals Hras as Protector Against Noise‐Induced Hearing Loss
Source: Adv Sci (Weinh). 2025 Sep 8;12(44):e08466. doi: 10.1002/advs.202508466 (PMC12667500; doi:10.1002/advs.202508466)
Supplement: Supplementary file 2 — Supporting Information [file ADVS-12-e08466-s001.xlsx]

## Sheet: Sheet 1
Table S1. The cochlear transcriptomic data across 14 samples from mouse and MFU groups
Samples	Clean Reads	Read Length	# of Bases (Gb)	Q20 (%)	GC (%)	Mapping Rate (%)	Source
Mouse control 01	41494444	150	5.79671	96.23	48.13	97.64	GSE19687/CRA005119
Mouse control 02	41472296	150	5.79361	95.84	48.3	97.53
Mouse control 03	41568802	150	5.80709	96.1	47.66	97.82
Mouse control 04	41887174	150	5.85157	96.22	47.94	97.84
Mouse 24HPN 01	54609106	150	7.6288	95.76	48.71	97.84
Mouse 24HPN 02	54411392	150	7.60118	95.86	48.68	97.85
Mouse 24HPN 03	54549516	150	7.62048	95.7	48.61	97.75
Mouse 24HPN 04	53923238	150	7.53299	95.94	48.8	97.9
MFU control 01	41220016	150	5.75837	96.11	47.02	95.45	Thise study
MFU control 02	41278968	150	5.76661	96.25	46.71	95.82
MFU control 03	41573444	150	5.80774	96.02	47.24	93.93
MFU 24HPN 01	42524414	150	5.94059	95.81	46.72	95.27
MFU 24HPN 02	42455538	150	5.93097	95.79	46.96	95.02
MFU 24HPN 03	42476710	150	5.93393	95.89	47.02	95.22

## Sheet: Sheet 2
Table S2. DEGs in mice.
Gene	Log2FoldChange	Adjust P-value
Capn9	-6.33259	0.000202941
Trim38	-6.07169	0.000159045
Spata20	-5.58816	0.00166507
Amtn	-5.23265	5.5864e-11
Hoxb5	-5.18767	0.0464798
Ppp1r17	-4.11287	6.6684e-24
Zp1	-3.98172	2.27579e-09
Dct	-3.97102	0
Tspan10	-3.84145	1.33312e-128
Scgb3a2	-3.78735	0.0192313
Ankrd31	-3.73403	1.64026e-18
Slc45a2	-3.61061	3.7712e-158
Matn1	-3.59578	1.04043e-18
Mbl2	-3.57559	0.00144233
Atp6v1g3	-3.52083	0.00121879
Lctl	-3.4907	6.22171e-91
Trpm1	-3.32386	1.8791e-39
Pmfbp1	-3.21515	0.010897
Tyr	-3.087	3.92234e-56
S100b	-3.06495	0
Lhfpl1	-2.99387	1.55895e-29
Cfd	-2.97605	4.69178e-08
Chrnb3	-2.97572	6.10386e-05
Chrna3	-2.97517	0.000872346
Lep	-2.94464	0.0288502
Chrna6	-2.93994	0.00100485
Krt5	-2.90114	0.000697995
Shisal2b	-2.85096	0.000316238
Gpr143	-2.83495	4.73752e-16
Mlana	-2.8247	8.92203e-52
Oca2	-2.68853	0.0389632
Car14	-2.61061	1.55916e-81
Pck1	-2.58482	0.000921644
Umodl1	-2.53791	9.26894e-05
Clec3a	-2.52075	7.3732e-26
Pcp4	-2.48487	3.49691e-09
Htr1a	-2.45155	0.00106165
Otos	-2.43525	2.11996e-129
Gsta4	-2.41721	1.09733e-192
Odf3l2	-2.37829	1.09776e-43
Atp5k	-2.3667	3.30629e-105
Hapln1	-2.3608	2.11417e-39
Tm4sf20	-2.35948	0.00446936
Ucma	-2.34801	5.04044e-39
Crtac1	-2.31684	1.1916e-10
Msx3	-2.31446	8.34562e-34
B3gat1	-2.2931	8.8562e-23
Krt4	-2.2865	0.0113343
Kcnc2	-2.27799	1.45615e-10
Ankrd34c	-2.27379	8.58742e-06
Ndst4	-2.23361	0.000525933
Lrrc3b	-2.22035	4.14749e-05
Cidec	-2.18266	0.00116456
Aass	-2.18199	7.25197e-55
Fam163b	-2.14441	3.26311e-05
Prdm12	-2.06977	0.0138241
Cdh8	-2.06937	1.54391e-10
Pax3	-2.06894	6.17984e-20
Etnppl	-2.06127	1.97432e-67
Slc4a11	-2.041	8.98148e-61
Hs3st2	-2.04025	6.31876e-07
Caly	-2.03376	1.15187e-17
Nxph4	-2.02629	1.60633e-06
Gm765	-2.02046	2.39247e-05
Clec3b	-2.01603	1.87874e-07
Onecut1	-2.00325	0.0343424
Slc35f3	-1.99796	1.18234e-06
Adig	-1.9945	2.56904e-05
Chrnb4	-1.98776	0.000296719
Kcnb2	-1.95869	0.000212574
Ccdc177	-1.95757	6.73843e-07
Crhbp	-1.92687	1.02658e-11
Crhr1	-1.88769	1.03434e-08
Ahcyl2	-1.8689	8.43203e-38
Colq	-1.86187	6.43227e-15
Syt1	-1.85707	0.00316447
Bhmt	-1.85497	1.44611e-13
Ybx2	-1.84267	1.39012e-21
Folh1	-1.83274	6.78836e-19
Cox8b	-1.82858	2.46468e-09
Dcx	-1.82758	9.17606e-08
Calb1	-1.82406	5.96605e-14
Slc4a10	-1.80744	3.2789e-26
Trpc5	-1.79489	0.000320446
Pax6	-1.78003	6.19841e-06
Slc25a34	-1.77993	5.83167e-20
Cnga2	-1.77285	0.00832661
Myo16	-1.7652	2.38574e-15
Grik1	-1.76447	1.90278e-05
Ccl28	-1.76412	9.46473e-05
Gapdh	-1.75906	1.94913e-86
Chrna5	-1.75553	0.00945303
Slc5a12	-1.7542	0.0346918
Ankrd34a	-1.75387	6.99537e-13
Gria2	-1.75344	2.36482e-11
Dpp6	-1.74527	1.22449e-09
Kcnj3	-1.73871	3.61317e-15
Olfm3	-1.72833	2.19572e-07
Corin	-1.72662	1.20657e-18
Lrrc55	-1.7226	3.41498e-27
Dnase1	-1.71943	6.38249e-14
Ppp1r3g	-1.71565	0.0363727
Sv2b	-1.71065	6.50591e-11
Rph3a	-1.70461	2.1808e-11
Mapk4	-1.69622	1.93839e-35
Chga	-1.69402	1.78258e-43
Kcnn2	-1.69375	6.11486e-41
Alx1	-1.69227	0.0107606
Acan	-1.69088	1.24818e-33
Ckmt1	-1.6896	1.4905e-17
Cckar	-1.68126	0.00393325
Cytl1	-1.6797	7.33064e-10
Ppp1r1b	-1.67826	7.73404e-72
Ablim2	-1.67726	1.8589e-51
Sh3gl3	-1.6724	2.58135e-21
Nefh	-1.67041	2.80045e-28
Bmerb1	-1.65915	1.32921e-15
Egfl6	-1.659	2.42246e-09
Vstm2l	-1.63203	6.42994e-41
Cacng2	-1.62419	2.07035e-17
Gabrg2	-1.6236	0.00109955
Camk1g	-1.61868	4.62918e-09
Ptpn5	-1.61442	3.10971e-08
Chrna4	-1.61061	1.65161e-18
Kera	-1.60742	0.00102748
Sncg	-1.60663	0.000852865
Aif1l	-1.60662	8.12046e-77
Fat2	-1.60387	5.72178e-14
Crabp1	-1.59418	4.59914e-07
Omg	-1.59383	8.39108e-17
Mcf2	-1.59159	1.64176e-06
Ccdc153	-1.5904	1.14299e-05
Ntm	-1.58865	5.75905e-34
Grid2ip	-1.58592	9.07988e-05
Dpt	-1.58198	3.28449e-23
Sntg1	-1.58185	2.26651e-06
Kcnip1	-1.57857	1.21934e-27
Klhl14	-1.5672	1.1209e-19
Dync1i1	-1.56332	6.36934e-23
Tmem82	-1.56126	0.000145196
Kcnk9	-1.5611	4.55463e-09
Scrt1	-1.55455	7.25677e-19
Lrrc75b	-1.55345	1.05036e-23
Nefm	-1.55247	3.42537e-21
Nccrp1	-1.54811	0.000702354
Sntg2	-1.54805	2.30524e-09
Gjb6	-1.54445	3.81713e-87
Fam43b	-1.54247	5.08095e-10
Slc8a3	-1.53993	1.1037e-25
Slc13a5	-1.53019	2.61098e-11
Slco5a1	-1.52848	5.41198e-16
Clrn2	-1.52571	0.000282916
1110032F04Rik	-1.51937	4.3471e-20
Opcml	-1.51882	1.41275e-26
Pvalb	-1.5185	3.41987e-18
Rit2	-1.51795	7.16358e-13
Slc5a5	-1.51749	2.97706e-38
Gpnmb	-1.51313	3.27611e-18
Rell2	-1.51161	2.88102e-14
Shisa8	-1.51099	9.15588e-10
Galnt14	-1.51015	3.84767e-07
Cdh9	-1.50893	7.50407e-13
Chgb	-1.50874	1.00537e-20
Oprl1	-1.50692	6.82996e-08
Nmnat2	-1.50539	2.8335e-24
Ablim3	-1.50163	1.31559e-32
Scn4b	-1.50154	3.20288e-17
Tmem25	-1.49945	2.3601e-14
Nefl	-1.49708	6.47422e-17
Mdga1	-1.49023	1.18814e-17
C1ql1	-1.48677	2.04264e-11
Clec2l	-1.47994	3.46807e-14
Kcns1	-1.47726	6.82211e-19
Ankdd1b	-1.47415	7.9183e-05
Ccdc183	-1.47393	7.73129e-05
Adcyap1	-1.46309	0.0392028
Astn1	-1.46155	1.89707e-07
Atp6ap1l	-1.45952	0.000793354
Slitrk5	-1.45833	2.20148e-11
Srd5a2	-1.45602	0.0248167
Rnf112	-1.453	2.24032e-05
Spock3	-1.45279	1.05157e-27
Penk	-1.45146	1.47014e-42
Gas2	-1.44691	2.00002e-38
Apoc1	-1.44688	0.000445666
Syp	-1.44219	2.44572e-20
Plekhd1	-1.44155	2.06146e-06
Ina	-1.4394	2.96626e-24
Fndc5	-1.43513	3.07407e-32
Syt2	-1.43304	1.70141e-14
Vsnl1	-1.43163	1.73922e-18
Cpne4	-1.43157	1.98119e-13
Gpr165	-1.43055	0.000191244
Prodh	-1.42658	3.24452e-18
Tdrd12	-1.42453	5.11334e-21
Fbxo40	-1.42218	7.72834e-20
Stmn3	-1.41408	2.17066e-17
6430571L13Rik	-1.41307	9.50821e-08
Celf4	-1.4014	8.73677e-09
Gls2	-1.39737	8.02494e-12
Map2k6	-1.39359	6.26821e-51
Tdgf1	-1.3926	0.00420834
Kcnc3	-1.38951	1.18303e-15
Cpz	-1.38697	6.17881e-25
Arrdc2	-1.38591	6.22131e-07
Cacng8	-1.38327	1.30626e-05
Kcnj10	-1.3824	1.98825e-22
BC049352	-1.37802	4.61454e-06
Apba2	-1.3771	1.18278e-14
Gjd2	-1.37659	8.53974e-13
Tagln3	-1.37578	1.54309e-15
Pcsk2	-1.37485	5.06945e-08
Ptgds	-1.37281	1.66176e-39
Hrh3	-1.37276	0.00378465
Rcan2	-1.36838	3.76976e-16
Cacng4	-1.36562	1.08829e-11
Esrrg	-1.36402	8.99439e-11
Nrn1	-1.36397	2.11745e-10
Kcnq4	-1.36238	5.59947e-08
Pinlyp	-1.36062	0.0359548
Pla2g4e	-1.3602	0.00181233
Lrrtm1	-1.35626	1.2762e-07
Grin1	-1.35526	3.01031e-18
Zmat4	-1.35363	3.59286e-05
A2m	-1.34835	3.31819e-09
Atp13a5	-1.34799	2.36769e-17
Cabp7	-1.34793	5.84445e-35
Ogdhl	-1.34684	3.64255e-21
Aifm3	-1.34612	2.47875e-12
Tlcd3b	-1.34589	6.51131e-31
Osbp2	-1.34407	3.26566e-17
Insyn2b	-1.34247	1.70969e-07
Col9a2	-1.34159	2.14599e-54
Bace2	-1.3373	5.17849e-42
Nnat	-1.33662	2.29852e-10
Kcna2	-1.33653	2.8222e-10
Glul	-1.33474	2.66964e-26
Snap25	-1.33344	6.70288e-15
Map7d2	-1.33164	2.22709e-11
Slc34a3	-1.33098	0.00726018
Kcnip2	-1.32935	2.82891e-12
Tmem130	-1.32871	5.37293e-12
Bend6	-1.32848	2.16381e-14
Poln	-1.32252	8.76876e-09
Nr1h4	-1.32214	1.41008e-05
Them5	-1.32193	1.3137e-09
Susd4	-1.31414	1.25397e-18
Insrr	-1.31354	0.00357539
Mdm1	-1.31084	1.01734e-31
Rxrg	-1.30879	1.10735e-17
Glrb	-1.3077	1.63178e-27
Spink8	-1.30741	0.0279563
Ndp	-1.30608	4.97381e-20
Lrrc49	-1.30502	6.04751e-20
Necab1	-1.30208	0.000445666
Hapln4	-1.30046	9.36379e-15
Pou4f2	-1.29737	4.55361e-12
Hspe1	-1.29647	2.92915e-63
Calb2	-1.29583	3.11255e-25
Rnd2	-1.29366	3.66106e-28
Cadm2	-1.29361	4.85734e-09
Sparcl1	-1.29252	4.09875e-27
Sgpp2	-1.29249	2.25465e-11
Ttc9b	-1.29049	2.15476e-11
Nrsn1	-1.29	1.28956e-10
Krt222	-1.28944	4.55361e-12
Col19a1	-1.28627	2.37096e-07
Clec18a	-1.28193	1.22832e-05
Tmem79	-1.28158	1.84498e-44
Fgf18	-1.28056	1.14862e-11
Adarb2	-1.27948	0.000257921
Bcan	-1.27797	5.45424e-17
Tmem266	-1.2767	7.78445e-12
Slc25a4	-1.27631	3.85589e-37
Chrm5	-1.2718	0.0124959
Usp2	-1.26887	1.85104e-44
Lgi3	-1.26872	1.70244e-13
Cox6c	-1.26627	3.30659e-20
Gpr88	-1.26443	8.39658e-16
Tulp1	-1.2627	0.00710411
Fgf9	-1.26071	7.87694e-34
Dpysl2	-1.25899	3.06774e-11
Sod1	-1.25781	1.78373e-43
Ldhb	-1.25611	2.75441e-30
Car12	-1.25349	4.97422e-25
Pnma3	-1.2527	0.00192227
Ppp1r1a	-1.24935	9.73195e-17
Gdap1l1	-1.24489	1.04142e-10
Ano3	-1.24271	4.98504e-05
Nrg1	-1.24135	8.98755e-09
Kl	-1.24034	0.000467066
Slc24a4	-1.2393	0.00123922
Clvs1	-1.22896	2.42184e-05
Gm2115	-1.22806	4.22132e-08
Syt3	-1.21997	1.80388e-14
Tspyl4	-1.21186	1.61409e-11
Slitrk3	-1.2107	1.32507e-05
Tex38	-1.20967	0.0423639
Gabra5	-1.20729	0.00737978
Slc6a11	-1.20602	6.02761e-06
Lars2	-1.20421	0.00924486
Inava	-1.20336	9.57936e-18
Elovl2	-1.20187	0.00034881
Vstm2b	-1.20115	0.00453559
Abhd3	-1.20083	5.57396e-15
Paqr8	-1.20068	1.13967e-23
Cwh43	-1.19694	0.000143154
Kcnmb2	-1.19692	1.57781e-05
Mafa	-1.19667	1.92918e-08
Prrt3	-1.19475	4.20749e-21
Rasgrf1	-1.1941	3.48136e-07
Nrsn2	-1.19078	8.4388e-19
Vsx1	-1.18792	0.0160756
Tekt5	-1.18721	0.034914
Fam135b	-1.18428	1.87971e-06
Kcnk10	-1.18412	7.92818e-05
Atp6v1c2	-1.1821	8.68241e-17
Tcerg1l	-1.17889	3.08165e-11
Mdk	-1.17121	4.53248e-15
Ube2ql1	-1.17026	4.91633e-16
Gabbr2	-1.166	1.92368e-08
Fam124a	-1.16494	1.06453e-11
Car8	-1.16301	1.16654e-07
Gm38523	-1.16209	0.00888303
Rassf6	-1.16207	7.80738e-20
Fkbp1b	-1.16202	4.2905e-06
Atp1a3	-1.16012	2.77557e-19
Mlph	-1.15439	4.39565e-11
Cend1	-1.15416	6.89615e-12
Abhd12	-1.15397	2.71821e-44
Mchr1	-1.15035	0.000193273
Gria1	-1.14829	1.36608e-05
Chn1	-1.1448	1.21449e-20
Arhgef9	-1.14367	5.22592e-11
St8sia1	-1.14335	1.52063e-06
Alpk2	-1.14282	0.00045631
Lhfpl5	-1.14021	5.77014e-09
Dzank1	-1.13725	1.43462e-08
Adam23	-1.13684	4.13519e-10
Kcne1	-1.13587	2.18064e-21
Gm19410	-1.13586	0.00225875
Serpina9	-1.13553	0.0128575
Uqcrh	-1.13518	8.9004e-27
Tmem151b	-1.13287	2.30542e-10
Tnnt2	-1.13242	0.000231279
Trank1	-1.13049	0.0417465
Tmem150c	-1.1303	2.67778e-10
Stmn2	-1.12992	5.07664e-07
Lrrc52	-1.12963	3.77403e-05
Btn2a2	-1.12958	0.00165585
Bcat1	-1.12912	1.30317e-11
Slitrk1	-1.12907	5.09315e-08
Slc22a8	-1.12885	1.21331e-05
Asic1	-1.12634	2.53875e-13
Enox1	-1.12506	1.19049e-07
Slc38a3	-1.12503	9.38888e-13
Met	-1.12502	1.03676e-09
Spon1	-1.12461	2.78075e-22
Mfap4	-1.12387	4.45533e-22
Osbpl6	-1.12387	2.03961e-08
Tesk2	-1.12232	5.05179e-43
Slc47a1	-1.11825	4.76383e-10
Cygb	-1.11554	1.13886e-17
Grip2	-1.11542	1.42118e-07
Slc17a6	-1.11394	9.56601e-06
Myrip	-1.11344	6.90642e-21
Vwa5b2	-1.11306	1.21144e-05
Fbll1	-1.11167	4.39175e-05
Cnnm1	-1.10976	4.56265e-08
Tmem35a	-1.10947	1.57756e-12
Gucy2e	-1.109	0.00201828
Sh3gl2	-1.10757	8.35402e-11
Atp6v0a4	-1.10561	2.39076e-10
Nrep	-1.1044	1.28335e-22
Cpt1b	-1.10267	6.51179e-17
Frmpd1	-1.10185	4.36125e-07
Pou4f1	-1.10179	1.07746e-07
Mro	-1.10168	6.4439e-09
Fam131b	-1.10126	1.93136e-07
Mgll	-1.10079	8.04536e-50
Zbtb16	-1.10014	0.0121048
F12	-1.10013	0.00546242
Galnt13	-1.10006	1.45599e-05
Slc25a25	-1.09868	2.92265e-25
Kcnq2	-1.09843	4.88529e-07
Tppp	-1.09618	5.68108e-07
Nsf	-1.09225	1.06755e-10
Cdh18	-1.09142	2.64087e-06
Dusp26	-1.09077	2.29124e-06
Minar1	-1.09038	4.30749e-05
Rragb	-1.0903	7.85727e-14
Maneal	-1.08852	1.92926e-11
Atp2b3	-1.08698	1.81777e-07
Rab3c	-1.08651	4.03124e-06
Bmp15	-1.08273	0.0199222
Nat8l	-1.08264	3.07582e-20
Pacsin1	-1.0823	3.70752e-11
P2rx6	-1.08156	5.97006e-12
Rbfox3	-1.08095	2.03718e-09
Egf	-1.08052	3.76286e-11
Kif5a	-1.08006	2.92972e-07
Trpa1	-1.0793	0.0214051
Rnf157	-1.07573	1.32113e-12
Nwd2	-1.07551	0.0148234
Fndc8	-1.07322	0.0456428
Gng3	-1.07288	8.81968e-08
Dbx2	-1.07086	0.0114093
Rims3	-1.07082	1.39827e-07
Mapk10	-1.06954	2.45301e-09
Hephl1	-1.06876	0.0145611
Mtfp1	-1.0668	2.98915e-14
Col9a3	-1.06546	9.38163e-21
Abhd12b	-1.06473	0.00905358
Scg3	-1.06268	2.90004e-10
Sult1a1	-1.06232	5.50168e-06
Pcsk1n	-1.06189	2.18337e-13
Akap6	-1.06004	8.50604e-05
Cplx1	-1.05773	9.26957e-12
Faim2	-1.05602	7.65549e-21
Rufy4	-1.05489	1.14197e-17
Maf	-1.05482	9.15501e-63
Car4	-1.05273	3.06771e-05
Galntl6	-1.05154	0.037438
Isl1	-1.04818	7.27418e-24
Rps29	-1.04618	1.04526e-20
Slc22a6	-1.04563	1.11667e-05
Rnf152	-1.04374	3.44586e-14
Brsk2	-1.04007	1.76668e-07
Agmo	-1.0393	1.97345e-14
Aamdc	-1.03917	4.24253e-20
Zfp804a	-1.03807	0.00021286
Cux2	-1.03639	1.78599e-08
Tex33	-1.03541	0.0115267
Aldh1a3	-1.03479	1.31812e-17
Slc51a	-1.0329	0.00196227
Mtmr7	-1.03021	1.58759e-08
Gpr61	-1.02977	0.00140104
Atp6v1g2	-1.02969	7.17323e-13
Snta1	-1.0296	1.18284e-15
Cfap20dc	-1.02949	5.77197e-08
Sox8	-1.02929	1.98095e-14
Syt7	-1.02925	6.03801e-11
Pfkm	-1.02818	1.081e-10
Plin4	-1.02807	3.0407e-06
Dcdc2a	-1.02768	2.19154e-05
Elavl2	-1.02747	7.12787e-05
Rilpl1	-1.02622	6.51123e-26
Lmo3	-1.02615	3.78907e-10
Smyd2	-1.02599	6.83991e-13
Car3	-1.02217	2.15161e-14
Gdap1	-1.02183	4.76097e-06
Gpr25	-1.02063	0.0253351
Ptger3	-1.0203	5.48174e-13
Snx31	-1.02005	0.00333559
Snrpn	-1.01989	3.94952e-10
Cacng5	-1.01913	3.58275e-05
Phf24	-1.01808	0.000388151
Fkbp5	-1.01675	0.0240792
Nap1l3	-1.01651	5.02674e-11
Hspa12a	-1.01639	1.80872e-08
Magix	-1.01313	6.15394e-09
Nudt4	-1.01268	2.06603e-56
Gdpd1	-1.01077	8.1807e-20
Nap1l2	-1.00949	3.38135e-07
C1qtnf2	-1.00727	0.0047545
Jph3	-1.0058	7.09403e-08
Cabp1	-1.00553	4.28875e-11
Prkg2	-1.00391	4.54728e-08
Chrnb2	-1.00272	2.93825e-08
Gm42372	-0.998237	0.00127682
Pnmal2	-0.997838	1.54177e-26
Atp2b2	-0.997791	2.18001e-08
Sv2a	-0.99677	5.75864e-09
Pm20d1	-0.996623	6.22947e-05
Ccbe1	-0.993856	8.50964e-08
Smad9	-0.993292	5.57359e-07
Plcxd2	-0.992427	0.00142726
Sez6l	-0.992262	0.00109739
Svop	-0.991093	2.09879e-06
Thy1	-0.989484	1.50484e-11
Pnmal1	-0.988889	0.00501851
Rimkla	-0.988408	7.79095e-07
Prox1	-0.988234	3.27907e-08
Rasl10b	-0.988099	2.48381e-15
Rasl12	-0.987707	3.30026e-10
Cnr1	-0.985982	1.02918e-11
Shd	-0.985452	2.26651e-06
Ntrk2	-0.984671	2.68695e-07
Tmem255a	-0.983254	0.00126265
Fam184b	-0.980201	2.04052e-06
Nkx6-1	-0.979728	8.7437e-08
Kcnh2	-0.978625	4.01265e-09
Rtn1	-0.977856	1.52894e-16
Lgr5	-0.977252	1.66991e-08
Kazald1	-0.976654	3.69842e-24
Caskin1	-0.975634	3.99439e-15
Fbxo41	-0.975619	7.92401e-06
Gnal	-0.975072	5.46367e-06
Tmem267	-0.972684	0.024232
Iqsec3	-0.972582	6.94876e-08
Igsf11	-0.972368	5.44523e-19
Ngfr	-0.97207	1.59126e-07
Gm34595	-0.971181	0.000241174
Tmem169	-0.970033	0.00271833
Inafm1	-0.969501	1.0833e-07
Scn2b	-0.968646	1.91638e-09
Gjb2	-0.967742	1.90686e-25
Grxcr1	-0.967572	0.0131152
Tubb4a	-0.966496	8.2912e-10
Hmgcs2	-0.965496	6.92058e-13
Susd2	-0.965323	0.0181382
Tmem119	-0.963727	2.53829e-11
Atcay	-0.962622	1.35179e-06
Tmem178b	-0.960104	2.9141e-05
1700029I15Rik	-0.958122	0.0365506
Slc6a7	-0.957683	0.000120627
Tpd52l1	-0.957625	2.55671e-13
Nptx2	-0.957444	0.0192221
Dexi	-0.957155	4.08501e-17
Fam229b	-0.955357	0.000149652
Lingo1	-0.955268	4.39302e-07
Col11a2	-0.954763	1.12762e-14
Thrsp	-0.954122	4.48217e-06
Frmd3	-0.951519	3.53395e-05
Ccdc85a	-0.950814	1.21532e-12
Lrrc4c	-0.948702	3.09347e-09
Sarm1	-0.948058	1.21323e-05
Adra2c	-0.947988	2.77368e-07
Tesc	-0.947972	5.73245e-19
Abhd14b	-0.947555	3.4267e-17
Kcna1	-0.946782	2.54121e-09
Brinp2	-0.946299	0.00284384
Clic6	-0.945892	1.88075e-09
Ntrk3	-0.942889	5.27608e-06
Wdr17	-0.941874	0.00467392
Myh7b	-0.941815	0.0010197
Kifc2	-0.940118	5.94058e-09
Brinp1	-0.939691	5.44127e-09
Adgrg2	-0.934903	1.73132e-09
Cdk5r1	-0.933477	8.24936e-10
Gm30191	-0.932718	1.03566e-05
Lsmem1	-0.930337	0.0277491
Prob1	-0.930038	4.42067e-19
Myadml2	-0.928611	0.000219248
Pld5	-0.928107	2.80422e-07
Cyp46a1	-0.927539	3.34777e-06
Sgsm1	-0.925858	2.18574e-07
Sorbs3	-0.925256	1.55855e-17
Mog	-0.924464	0.00304724
Nsg1	-0.92153	1.73365e-07
Rnf223	-0.921444	0.031772
Elapor1	-0.920929	0.00167
Scrt2	-0.919239	2.37954e-08
Car10	-0.918197	2.18002e-06
Appl2	-0.916441	1.41242e-14
Pfn4	-0.916136	0.000610091
Ndufaf2	-0.916008	1.74939e-15
C1ql3	-0.914911	1.30581e-06
Ptn	-0.914228	9.7194e-41
Dnajc6	-0.913395	1.12612e-06
Dbn1	-0.913355	5.07792e-12
Ak1	-0.911326	2.12208e-07
Elovl4	-0.909225	1.38999e-06
Slc35f1	-0.908855	5.19075e-12
Zfyve28	-0.908758	3.46078e-10
Efr3a	-0.906274	9.72053e-10
Dupd1	-0.905912	0.0108127
Cpne9	-0.904896	1.02918e-11
Wnk4	-0.904861	2.33943e-11
Fez1	-0.90398	1.21119e-09
Tnfrsf25	-0.9038	0.000265084
Lgi1	-0.90205	1.5082e-11
Apbb1	-0.901901	2.29821e-17
Megf11	-0.901778	1.46679e-08
Myom3	-0.900426	0.0133762
Fzd9	-0.899475	6.11029e-16
Fam81a	-0.89822	2.96978e-05
Tomm7	-0.897451	3.26491e-30
Ajm1	-0.896865	3.78393e-05
Scn5a	-0.894535	0.0346576
Fcrlb	-0.89407	1.47607e-17
B3galt1	-0.894026	2.43874e-05
Amigo1	-0.893764	7.21559e-14
Brsk1	-0.893209	9.70201e-13
Ednrb	-0.893055	4.92995e-12
Rida	-0.892961	1.62755e-15
Fam189a1	-0.892709	7.37078e-05
Dclk3	-0.892615	2.52593e-07
Cib2	-0.891878	2.02913e-19
Wipf3	-0.891332	7.05745e-10
Unc80	-0.890908	0.000856877
Cycs	-0.890762	1.70556e-17
Cnih2	-0.889067	0.000304275
Lrrc38	-0.888642	1.22938e-05
Tmem145	-0.888145	0.00070593
Rorb	-0.887576	7.11592e-13
Cntnap1	-0.886167	3.54488e-07
B3galt5	-0.88565	9.62638e-06
Nox4	-0.883469	0.00441387
Lrrc4b	-0.882761	2.30115e-12
Hdac11	-0.882557	1.00552e-18
Rfx4	-0.881827	0.0247661
Grin2c	-0.8799	0.000135189
Ankrd29	-0.879741	5.63233e-13
Lrrc7	-0.879043	0.000120627
Kcnk3	-0.87865	0.000712063
Fsd1	-0.878603	0.000127907
Palm3	-0.87848	0.000323069
Rapgef3	-0.877067	4.04788e-26
Ttll7	-0.876029	0.000504278
Scrn1	-0.875984	2.22215e-07
Trim67	-0.875581	0.000116832
Pdk2	-0.875479	2.622e-31
Elavl3	-0.875277	7.73862e-08
Plcd4	-0.875006	7.42121e-12
Tubg2	-0.87384	4.73781e-11
Hcn2	-0.873457	4.91709e-13
Skp1	-0.87315	1.46502e-27
Paqr6	-0.871695	8.48408e-22
Ntng1	-0.871154	2.94482e-09
Plaat1	-0.870412	0.000482373
Mitf	-0.870134	3.08165e-11
Zmynd12	-0.869942	0.00649993
Pgbd5	-0.869797	4.37516e-07
Slc13a4	-0.869776	5.57165e-15
Colec11	-0.869675	0.0180824
Trhde	-0.869106	7.12304e-05
Smpd2	-0.868924	7.8833e-13
Cacnb4	-0.868833	0.00016602
Stac2	-0.867592	3.43961e-10
Tubb3	-0.867465	1.84802e-06
Grhpr	-0.867261	1.15038e-16
Ankrd24	-0.866126	7.79533e-08
Epm2a	-0.866027	1.07586e-08
Kcnab3	-0.862671	2.00545e-13
Slc12a2	-0.862666	2.92289e-14
Peli3	-0.861759	3.18096e-09
Bcas1	-0.861459	9.88861e-08
Adcy1	-0.86113	0.000145501
Fabp7	-0.860584	0.0176818
Plekhf1	-0.860396	4.20039e-09
Ctnna2	-0.858391	1.59242e-05
Sult4a1	-0.854461	2.41193e-08
Coro2b	-0.853352	5.47373e-11
Pthlh	-0.851991	3.96064e-06
Myorg	-0.849918	3.20384e-21
Car7	-0.849859	1.87352e-07
Slc6a12	-0.848395	0.00548724
Slc16a11	-0.848214	1.8753e-13
Cops9	-0.847323	2.39114e-15
Dpysl4	-0.846329	0.000902034
Eif5a2	-0.846155	4.52825e-07
Kctd8	-0.846062	7.03842e-09
Htr7	-0.845824	2.30468e-09
Sez6	-0.845646	4.07619e-07
Lypd6b	-0.845119	8.97821e-12
Tll1	-0.843624	0.00680957
St8sia5	-0.843051	2.01798e-07
Chd5	-0.841939	0.000105186
Ttll6	-0.841198	0.000400055
Ankrd55	-0.840419	0.0020453
Anapc13	-0.840391	3.60549e-28
Syt11	-0.840106	1.46566e-07
Pdp1	-0.839482	1.36635e-13
Strip2	-0.838876	1.7663e-07
Jam3	-0.838802	6.27659e-27
Hint1	-0.838564	1.03458e-15
Lrfn2	-0.837532	0.00428912
Gkn3	-0.837389	0.028814
Rps25	-0.836326	1.27255e-11
Slc9a3r2	-0.833168	2.69705e-16
Gnb5	-0.830971	2.32674e-11
Fgf1	-0.830907	1.17563e-05
Dkk3	-0.830828	3.90361e-14
Adhfe1	-0.829455	1.05315e-09
Tm4sf5	-0.828559	0.000130168
Lrrc73	-0.828232	6.93261e-06
Pnkd	-0.826362	4.27372e-15
Chst9	-0.824484	2.42838e-06
Syt9	-0.824117	1.21471e-10
Myoc	-0.823102	1.86433e-05
Parm1	-0.822518	0.0013418
Scube1	-0.821446	0.000541991
Adra1d	-0.821322	0.000282089
Rgs7bp	-0.820846	8.37264e-05
Tpbgl	-0.820381	6.35147e-07
Enpp5	-0.819355	2.76403e-12
Kcnn1	-0.818552	1.19198e-07
Dlg4	-0.818246	1.90263e-14
Cdh19	-0.817818	9.60296e-08
5730409E04Rik	-0.817424	1.38323e-10
Edil3	-0.817252	1.1924e-07
Armh4	-0.817018	3.09198e-06
Fgf11	-0.816365	1.57572e-07
Pfn2	-0.813354	1.2249e-09
Ptprr	-0.813341	0.00931496
Isl2	-0.813153	0.000338695
Slc17a7	-0.813138	2.04264e-11
Gpm6a	-0.812409	4.72749e-17
Mast1	-0.812214	3.66394e-06
Aqp2	-0.81197	0.00574645
Gpr85	-0.810986	0.00171531
Rap1gap	-0.8109	8.46148e-12
Dlgap1	-0.810765	5.11318e-10
Tmem37	-0.810506	1.1033e-06
Adgrb1	-0.810105	1.37015e-05
Kcnab2	-0.809174	4.93311e-10
Map6d1	-0.808969	0.0078451
Map6	-0.808573	1.89707e-07
Enah	-0.80816	1.10292e-30
Mapk8ip2	-0.808105	1.98215e-06
Kif5c	-0.806403	7.91797e-05
Ckb	-0.805199	9.29549e-11
Hdac8	-0.805179	2.20048e-12
Septin3	-0.804918	0.000545843
Gm29797	-0.803927	0.0137291
Hsf4	-0.803634	5.89828e-14
Lims2	-0.803424	1.45032e-05
Scrg1	-0.80251	5.59146e-05
Acsl6	-0.801842	3.53817e-06
Upp2	-0.801704	2.91766e-09
Soga3	-0.801575	0.00222547
Nkrf	-0.800969	4.42893e-12
Podxl2	-0.800742	8.74442e-14
Abat	-0.800572	1.15018e-09
Extl1	-0.799431	6.89192e-09
Ndufa13	-0.79893	1.04849e-17
Hcar1	-0.798294	8.5137e-08
Mmd2	-0.798154	0.00049928
Tmem218	-0.798114	2.96077e-11
Efcab2	-0.797705	9.94835e-11
Klf15	-0.797611	2.01655e-06
Scamp5	-0.797463	5.84769e-09
Kcnk5	-0.797031	7.10333e-10
Gm34653	-0.795195	0.00245397
Pgr	-0.794685	0.000119563
Ccdc74a	-0.793227	9.56536e-05
Slc16a9	-0.793058	5.32125e-08
Epha8	-0.793011	0.0330856
Lrp11	-0.792761	1.54205e-06
Lzts1	-0.791949	0.000431921
Lmntd1	-0.790509	0.000488835
Jakmip3	-0.790257	0.00760563
Fam155a	-0.78955	0.00010402
Mest	-0.789416	1.83847e-07
Stxbp1	-0.789402	1.25296e-06
Tub	-0.788508	8.50604e-05
Ciart	-0.787291	2.90828e-08
Tdrp	-0.786472	2.37863e-19
Tpgs2	-0.786428	1.36298e-10
Pla2g7	-0.786411	1.76483e-18
Hnmt	-0.786054	1.94708e-11
Fmn1	-0.785015	2.24659e-05
Tmem108	-0.784662	3.55042e-05
Cpeb3	-0.784152	1.59726e-08
Asb13	-0.783854	8.03867e-10
Reep1	-0.783742	3.84236e-05
Ndufv3	-0.783598	1.13886e-17
Kif26b	-0.781672	0.000422334
Gpr83	-0.781452	0.0145196
Dkk2	-0.781395	8.39009e-05
Fam234b	-0.781027	8.25278e-30
Ecrg4	-0.780791	7.51903e-07
Nexn	-0.780694	0.00010706
Bdh1	-0.780694	3.92808e-13
Tmsb15l	-0.780401	0.00127682
Tmem59l	-0.780328	3.43635e-16
Pfdn5	-0.780039	7.03988e-10
Clgn	-0.779925	5.42268e-05
Igfbp6	-0.7798	6.92198e-06
Panx3	-0.779154	0.025775
Epb41l3	-0.778873	8.37264e-05
Car11	-0.778446	3.59885e-06
Pgf	-0.777744	2.71857e-15
Unc13a	-0.777525	0.000485901
Acot7	-0.777444	1.01261e-10
Spock2	-0.776846	2.1255e-06
Ncdn	-0.776735	6.92058e-13
Kif3a	-0.775656	2.31781e-08
Cox14	-0.77503	1.1425e-13
Snapc5	-0.775006	5.54005e-15
Tspan3	-0.773752	2.64226e-24
Calr3	-0.773237	0.00174805
Unc79	-0.772807	0.00282629
Iftap	-0.771646	4.55085e-11
Ndrg3	-0.770957	1.24844e-13
Ggnbp1	-0.769999	0.000431211
Mpc1	-0.769175	4.53575e-11
Dnm1	-0.768827	4.2126e-08
Slc9a2	-0.768244	1.32823e-06
Tmeff1	-0.76791	4.08826e-06
Acyp2	-0.767657	2.62143e-07
Ak3	-0.767194	1.22157e-18
Ogn	-0.766002	1.10735e-17
Egflam	-0.76568	5.30209e-07
Mroh7	-0.76542	0.0393603
Cystm1	-0.765275	1.17875e-18
Slc44a3	-0.765036	9.61602e-12
Fabp4	-0.765	0.00820216
9530077C05Rik	-0.764335	2.77146e-08
Dnajc27	-0.764225	9.71304e-07
Kndc1	-0.764136	3.9269e-05
Rtn3	-0.764057	1.57066e-13
Grem2	-0.763884	0.00560803
Rims2	-0.761745	0.000388151
Tmem63c	-0.761701	0.00084987
Lamtor4	-0.761299	1.05602e-11
9330159F19Rik	-0.761107	9.86091e-07
Gpr62	-0.760831	0.0234968
Npff	-0.759799	0.0253092
Smim13	-0.759784	4.51884e-07
Rilp	-0.759745	0.000995615
Sez6l2	-0.759034	4.31074e-07
Ndufa6	-0.758981	2.91187e-16
Insyn1	-0.75773	4.12809e-11
Adra2a	-0.757283	6.22329e-21
Cpxm1	-0.757089	9.61267e-08
Dusp27	-0.756672	0.00106814
Pbx3	-0.756138	2.35197e-16
Fam189a2	-0.755816	2.6693e-13
Zfp385a	-0.754757	4.39721e-12
Ppara	-0.754497	2.39555e-06
Apoo	-0.753833	8.73822e-13
Cldn11	-0.75366	1.60866e-21
Lin28b	-0.753583	0.0108001
Rlbp1	-0.753299	1.42418e-11
Fndc10	-0.752713	3.89741e-09
Slc6a15	-0.752033	0.000112695
Wbp2	-0.750095	9.40288e-20
Tmem229a	-0.749962	1.39977e-09
Emilin3	-0.749362	0.0161767
Trim37	-0.749113	1.40869e-06
Syngr1	-0.748501	6.23751e-10
Clip3	-0.747982	1.44688e-08
Ehd3	-0.747417	5.10124e-17
Slitrk2	-0.746837	0.000611521
Pak5	-0.745947	0.0126838
Ermn	-0.745716	0.011927
Galnt17	-0.745096	3.19222e-07
Rims4	-0.744574	0.000167756
Tmem74	-0.744471	0.00715762
Cdk14	-0.744063	2.82554e-08
Mcee	-0.743892	1.98511e-12
Eef1d	-0.743084	1.76456e-06
Arl3	-0.741146	9.09705e-15
Kifap3	-0.741027	3.48029e-08
Nrk	-0.74086	0.0321638
Tcn2	-0.739863	5.79544e-24
Cpa6	-0.739439	0.0070056
1110032A03Rik	-0.739101	9.92185e-20
Emc2	-0.737591	1.59661e-14
Pet100	-0.736617	4.97795e-07
Bpnt1	-0.736413	4.19729e-17
Ap3b2	-0.73597	3.67775e-09
Camk4	-0.733282	0.00112624
Svip	-0.731748	4.27149e-10
Camk2b	-0.731677	2.63798e-06
Sh3bgr	-0.731646	0.00521492
Ccdc28b	-0.731139	8.71034e-12
Atp5h	-0.730561	1.1176e-13
Zic2	-0.73043	1.07694e-14
Kcns3	-0.730219	9.32024e-06
Mapre2	-0.729424	8.88014e-07
Cacnb3	-0.727027	5.25888e-33
Gabbr1	-0.726447	2.57503e-08
Oxnad1	-0.726261	5.16025e-17
Sema4g	-0.725741	3.1502e-05
Zcrb1	-0.725648	6.26818e-16
Cyp4x1	-0.724835	0.0214966
Smim10l1	-0.724823	1.27948e-27
Ndufaf5	-0.723919	2.81747e-07
Map3k13	-0.723816	0.000562244
Rps27a	-0.72371	5.88234e-09
Tmem163	-0.722644	2.8238e-08
Gm14569	-0.722473	0.0255693
Syt13	-0.72231	0.000194201
Rimbp2	-0.719953	2.38191e-05
S1pr5	-0.719621	0.00647355
Mllt11	-0.719487	7.37952e-06
C1qtnf4	-0.718398	8.01032e-07
Aqp4	-0.718232	0.000940888
Mypop	-0.717904	4.03586e-07
Mal	-0.716135	5.83117e-09
Adipor2	-0.715241	2.57095e-17
Srrm3	-0.715123	4.83614e-08
Ppfia3	-0.714798	3.67046e-05
Me3	-0.714285	9.56161e-07
Slc6a17	-0.713969	9.18429e-05
Napb	-0.713656	0.000778865
Cox8a	-0.713531	3.17195e-17
Nxpe3	-0.713217	1.18623e-08
Nrxn2	-0.712877	5.88659e-05
Sytl2	-0.712234	1.1728e-05
Zmat5	-0.711824	6.7047e-09
Fbxo44	-0.711423	3.1308e-10
Lrfn5	-0.710776	0.0033516
Tmem184c	-0.710541	1.039e-08
Eef1a2	-0.7105	8.96495e-07
Slc22a2	-0.71027	0.00126458
Msrb2	-0.710251	4.32159e-09
Habp4	-0.70948	6.02748e-14
Sybu	-0.708692	0.000914372
Rfxap	-0.708554	2.49978e-08
Prkcz	-0.706991	5.08782e-10
Synm	-0.70675	5.89989e-05
Nim1k	-0.706135	0.000800075
Cacna2d2	-0.705632	4.40465e-06
Mgat3	-0.703773	8.99165e-16
Abhd6	-0.70357	2.10581e-17
Kank4	-0.703273	1.6294e-11
Kcnk1	-0.703206	8.93587e-08
Grb14	-0.703029	5.62969e-13
Actr3b	-0.702167	0.00430392
Tigar	-0.701915	2.9445e-10
Fmod	-0.701782	3.14043e-08
Stx1b	-0.700259	4.89103e-05
Slc9a3	-0.699073	0.0202955
Lancl1	-0.698626	2.46801e-08
Got1	-0.698566	1.16558e-08
Prepl	-0.698007	0.000257537
Esrrb	-0.695684	1.25997e-07
Ss18l2	-0.695295	2.02294e-09
Gal3st3	-0.694352	3.18096e-09
Ggt7	-0.694229	5.81003e-05
Abcc8	-0.693518	9.18287e-05
Sall3	-0.693495	0.000137789
Fbxo21	-0.693107	6.95139e-09
Rasgef1c	-0.692586	0.00126659
5730455P16Rik	-0.692523	2.66657e-05
Kcnk2	-0.692457	2.35159e-06
Ppp1r3c	-0.691671	2.49628e-06
Dgcr6	-0.691084	2.09993e-09
Hepacam	-0.690809	2.36844e-05
Cyp2s1	-0.690787	1.34346e-07
Dbi	-0.690283	5.18132e-09
Frrs1l	-0.689556	0.0486097
Vtn	-0.689509	0.00264845
Ccdc160	-0.687685	0.0127701
Wnk2	-0.687367	4.68363e-51
Serpini1	-0.687329	0.000199045
Ctsf	-0.686887	2.09199e-16
Klc2	-0.686737	6.01745e-07
Mrpl12	-0.685891	5.14367e-13
Trim62	-0.685562	5.70834e-09
Coq7	-0.685049	1.35442e-08
Crabp2	-0.684983	0.00244311
Phyhipl	-0.684465	1.80774e-06
Fa2h	-0.684296	3.45748e-05
Lrrc24	-0.683305	0.00210807
Pnpla3	-0.683085	1.3962e-05
Itga8	-0.683081	6.23135e-10
Fkbp3	-0.682274	1.04911e-06
Mbp	-0.682218	2.18273e-05
Rab9b	-0.682071	0.008648
Actn1	-0.681814	3.70609e-15
Prmt8	-0.681487	0.000611328
Klk6	-0.681224	0.0318636
Gal3st1	-0.681083	1.71945e-06
Daam2	-0.680855	5.47387e-08
Mob3b	-0.680325	2.62161e-13
Ppfibp2	-0.680158	2.15197e-14
Dnajc28	-0.680138	3.61955e-05
Sccpdh	-0.679971	3.01175e-09
Chst2	-0.679361	1.42426e-06
Drd1	-0.679287	0.0185237
Micu3	-0.678881	0.000120446
Cox4i1	-0.67857	2.89326e-11
Asphd1	-0.67819	0.00732098
Dipk1b	-0.677731	4.75793e-06
Bckdhb	-0.677656	2.1453e-10
Smim10l2a	-0.677188	0.000753393
Cd164l2	-0.676956	3.33454e-05
Map1a	-0.675708	0.000974925
Kif21a	-0.674927	0.0026039
Ndufa3	-0.674847	1.4398e-09
Ddx25	-0.674706	0.000317794
Acsl3	-0.674411	7.76919e-19
Grcc10	-0.674295	2.25874e-09
Notum	-0.674059	9.3743e-06
Ric3	-0.673864	0.00036462
Npr3	-0.673796	4.18541e-06
Tmem47	-0.673786	1.51772e-11
Mien1	-0.673635	7.7518e-09
Nme1	-0.673614	8.49394e-10
Afap1l1	-0.672523	1.35393e-08
Cdh22	-0.67244	8.50604e-05
Mrps36	-0.671376	2.56797e-09
Dner	-0.671271	3.71098e-06
Atp1b1	-0.670254	2.33431e-10
6820408C15Rik	-0.670166	0.00889837
Igsf21	-0.670158	0.00338296
Cisd1	-0.670026	1.36904e-12
Foxj1	-0.668876	1.09226e-09
Dock3	-0.668438	9.95005e-05
Apba1	-0.668211	2.37775e-05
Pcbd1	-0.668125	0.0253551
Atp6v1g1	-0.66808	2.31761e-24
Wasf3	-0.668004	1.31352e-05
Gstk1	-0.667957	3.14188e-08
Znhit6	-0.667627	1.66136e-09
Plpp7	-0.667528	5.9624e-07
Pla2g5	-0.667497	2.18359e-11
Galnt16	-0.667194	0.0220378
Klhl29	-0.66703	2.17135e-08
Aldh3a1	-0.667002	1.56322e-07
Gpr75	-0.666348	0.000453041
Dixdc1	-0.66624	1.98643e-05
1110051M20Rik	-0.665917	1.43462e-08
Fmn2	-0.665561	0.000450083
Islr2	-0.665485	0.000157026
Rgs11	-0.664456	2.31712e-06
Selenop	-0.663833	1.95936e-38
Tmem74b	-0.663574	0.00146624
Uqcc1	-0.663002	7.97076e-12
Ephx4	-0.662148	0.00236013
Csrnp3	-0.66151	0.0018916
Sptbn4	-0.661172	0.000399316
Dbp	-0.660937	1.81126e-05
Mdh1	-0.660923	3.7272e-07
Rab3ip	-0.660519	1.26279e-13
Tmem14a	-0.659601	1.82225e-10
Clrn1	-0.659514	0.00292349
Plcl1	-0.658961	6.2776e-07
Elovl5	-0.658655	4.57768e-06
Hcn4	-0.658461	0.000416835
Hcn3	-0.65787	0.0194004
Lyplal1	-0.657417	0.000178958
2210016L21Rik	-0.657196	1.36517e-09
Extl2	-0.657157	1.69117e-06
Bcat2	-0.657	4.13724e-06
Cox6b1	-0.656954	3.99909e-15
Tmem132c	-0.656395	1.16793e-09
Ndrg4	-0.656285	0.000371417
Sucla2	-0.655949	3.43961e-10
Pou3f2	-0.65555	0.00100875
Ttll3	-0.654952	7.56625e-26
Slc19a3	-0.654601	0.0232683
D630003M21Rik	-0.654587	2.48792e-05
Cfap36	-0.654293	3.02609e-07
Kif1a	-0.653598	0.00433204
Bri3	-0.653553	1.40942e-12
Sphkap	-0.653357	0.000617562
Ddn	-0.652633	0.000291457
Rundc3a	-0.652005	9.65162e-05
Fstl4	-0.651341	0.011828
Ift20	-0.651265	1.21915e-06
Khk	-0.650864	2.3787e-08
Npnt	-0.650684	1.62086e-09
Tbc1d30	-0.650444	0.00160678
Oxct1	-0.649713	5.35986e-25
Lrrc4	-0.649682	1.46114e-07
1110065P20Rik	-0.649301	0.00224359
Efr3b	-0.649212	0.00136955
Naa38	-0.648653	2.60023e-09
Flt3	-0.648481	8.32667e-05
Myl6b	-0.647533	0.000121865
Camk2n2	-0.647254	0.000429681
P4ha3	-0.646723	0.00229553
Ppp2r2c	-0.646266	2.22751e-07
Ttc3	-0.645818	0.000533892
Mrpl41	-0.645482	4.37625e-10
Gprasp2	-0.644442	2.2289e-08
Ugt8a	-0.642898	0.00116505
Rps23	-0.642302	5.08095e-10
Atl1	-0.642053	0.000644086
Rab11fip5	-0.641928	5.11768e-08
Col27a1	-0.641866	1.63227e-09
Dok6	-0.64161	0.0437919
Usp20	-0.64073	9.14591e-08
Hecw2	-0.639799	9.95563e-05
Elfn2	-0.639691	0.0119699
Zfp711	-0.639226	6.0551e-05
Pstk	-0.639014	2.2446e-06
Wwox	-0.638364	1.5862e-12
Rhobtb2	-0.636916	1.3137e-09
Rgs6	-0.636417	3.29342e-06
Stk32c	-0.636164	0.023446
Myrf	-0.635647	0.021586
Hapln2	-0.63532	0.0199129
Fam181b	-0.634222	0.00105064
Plekha6	-0.63405	1.89529e-05
Slc6a1	-0.633386	0.0256759
Pitpna	-0.633192	6.5887e-11
Mtln	-0.633131	2.40403e-06
Fkbp2	-0.63245	2.59453e-10
Bean1	-0.632379	0.048957
Zfp750	-0.632324	6.51089e-05
Surf1	-0.631911	1.4379e-17
Endou	-0.631882	9.7232e-07
Uchl1	-0.631804	0.00887307
Itm2b	-0.631104	8.27665e-23
4930447C04Rik	-0.630843	0.0402989
Pink1	-0.629636	2.86123e-18
Rhbdl1	-0.629346	3.15033e-06
Whrn	-0.629329	5.17727e-08
Fkbp4	-0.629308	2.49086e-26
Efhd1	-0.628401	6.22189e-06
Prkce	-0.628239	8.81637e-05
Gpc2	-0.628052	3.20725e-05
Edn3	-0.627524	0.00354425
Evc2	-0.627262	1.32024e-09
Asphd2	-0.627236	7.05441e-06
Begain	-0.626547	0.0406078
Ccs	-0.625267	6.60606e-11
Ip6k3	-0.624948	0.00610911
Nova1	-0.624556	3.94095e-05
Gatd3a	-0.624481	2.08567e-14
Psd2	-0.624342	0.00189669
Lrrn3	-0.623898	2.34167e-05
Acad8	-0.623889	2.53553e-13
Rtn2	-0.623742	0.000455125
Safb	-0.623017	3.63329e-11
Ccdc181	-0.62275	1.57891e-10
Skida1	-0.622505	0.000513497
Tmem44	-0.622119	1.79021e-08
F2r	-0.62123	3.76459e-06
St3gal3	-0.621043	1.41614e-23
Rgmb	-0.620043	2.014e-06
St3gal6	-0.619015	1.03502e-28
Tm6sf1	-0.618701	1.37704e-11
Ccdc106	-0.618688	0.000541413
Dact3	-0.618271	8.63212e-06
Map1b	-0.617229	0.0045257
Nol4	-0.617215	0.0232302
Shank1	-0.616306	0.00365592
Pter	-0.615675	6.86672e-09
Olfm1	-0.615613	2.0002e-06
Stk24	-0.615447	2.49523e-19
Gata3	-0.614831	1.5793e-11
Dctn1	-0.613991	9.32664e-10
Slc5a6	-0.613409	1.85091e-07
Tmtc1	-0.612042	0.000338893
Ndufb11	-0.611845	2.07672e-11
Cbs	-0.611762	0.00127177
Lmbr1	-0.611678	0.000154418
Bnip3	-0.6115	8.72366e-07
Rnf208	-0.610508	4.70124e-07
Lpcat4	-0.610337	9.05391e-09
Gpr37	-0.610173	4.62451e-07
Pitpnm3	-0.60973	0.00191281
Dgkb	-0.609203	0.0246276
Tmem151a	-0.608255	1.54123e-05
Ublcp1	-0.608121	5.7962e-16
Tecr	-0.608094	2.0909e-12
Pcnx2	-0.607974	0.0111446
Cox5a	-0.60704	1.08829e-11
Get3	-0.606886	2.68532e-20
Adgrl3	-0.604718	0.000514387
Itpr1	-0.603686	0.000319997
Lrrtm4	-0.603632	0.007174
Dynlt3	-0.603582	1.80916e-07
Trappc2	-0.603556	9.47247e-07
Kcnj11	-0.600118	2.24569e-05
Dmgdh	-0.599793	0.0184067
Rnft2	-0.59974	0.000580893
Prickle4	-0.599705	0.00130873
Ube2q2	-0.599586	3.6018e-12
Usp54	-0.599353	2.04947e-11
Mrps18a	-0.598676	1.03809e-09
Plp1	-0.598399	4.5088e-05
Hmox2	-0.598341	2.40046e-15
Ankrd37	-0.598193	0.0396784
Gria3	-0.59817	0.000139927
Ccdc85c	-0.597957	1.5696e-06
Faxc	-0.597847	0.00695279
Sparc	-0.597781	8.99554e-07
Irx6	-0.59766	0.0458081
Zkscan2	-0.597163	0.0424103
Lysmd1	-0.597074	3.62749e-13
Ggact	-0.596903	2.21599e-07
Plk5	-0.596852	0.000269148
Smim22	-0.596708	0.00931015
Cpeb1	-0.596584	0.000321818
Pianp	-0.594943	1.93531e-05
Sub1	-0.593886	5.93988e-14
Cntn1	-0.593434	0.00102891
Rmdn2	-0.59312	1.24207e-06
Sema7a	-0.59307	9.77154e-06
Smco3	-0.59264	0.0137502
Agt	-0.59243	0.000750682
Card14	-0.592424	0.00692316
Higd2a	-0.59111	3.74792e-16
Oxr1	-0.590926	2.01046e-05
Has3	-0.590761	0.0260254
Col2a1	-0.590736	0.00215021
Adal	-0.59066	6.31324e-07
Tmtc4	-0.590068	1.98936e-05
Suds3	-0.589844	2.17858e-22
Rflnb	-0.589697	7.55124e-14
Lrp3	-0.589007	3.41254e-07
Tectb	-0.588704	0.0145649
Lpin1	-0.588509	7.55624e-06
Srd5a1	-0.588219	6.4998e-06
Asah2	-0.588061	0.00379656
Klc1	-0.587334	3.35633e-05
Tmx2	-0.587179	4.76729e-09
Ptov1	-0.586619	2.59572e-06
Rab11fip4	-0.586246	7.18322e-07
Gpr37l1	-0.58618	0.000859314
Mocos	0.586649	0.00110422
Tor1aip1	0.587274	4.10903e-06
Itgb4	0.587376	0.000224666
Ep400	0.587454	1.77264e-09
Nup155	0.587877	1.99661e-11
Nle1	0.588026	0.000458861
Ccdc86	0.588943	0.000108747
C1qb	0.58959	0.00491393
Gsr	0.59015	0.00181016
Cyp4b1	0.590332	0.0247094
Rhbdf2	0.590954	5.83296e-08
Ptp4a3	0.591287	0.0146624
Spin4	0.591927	0.00119911
Atad2b	0.592277	8.55914e-09
Arhgap28	0.592393	0.000108873
Ptprj	0.592412	0.000265841
Casp3	0.592945	0.000194792
Igsf5	0.593209	0.0129564
Kcng4	0.593574	0.0487102
Sowaha	0.594044	0.00388017
Zwilch	0.594177	0.0084983
Pla2g4a	0.594708	1.28949e-08
Trim6	0.595169	0.0275971
Znfx1	0.595613	7.06834e-06
Pgghg	0.595843	8.13957e-11
Eng	0.596106	9.1501e-20
Plekhf2	0.596283	0.000901818
Ydjc	0.596458	0.0311519
Nek10	0.596603	0.0437919
Ifrd1	0.596965	1.41443e-06
Myo15b	0.597054	0.00290889
Lims1	0.597577	0.000123716
Tspan4	0.597705	7.15493e-10
Zdhhc23	0.598217	1.48599e-07
Tap2	0.598393	2.21716e-12
Slc25a45	0.598635	0.0090057
Sh3bgrl3	0.598774	0.000354928
Pld4	0.59904	0.00694006
Ntn1	0.600215	0.00722831
Cntrl	0.600411	9.15467e-08
Ptpro	0.600537	0.000528671
Cdh3	0.601025	0.0144524
Ptpn6	0.601055	0.0425464
Nemp1	0.601059	1.21642e-05
Tln1	0.601541	8.61116e-05
Pdgfb	0.601846	1.29524e-08
Wdr90	0.60198	5.47723e-06
Unc93b1	0.602183	0.00518256
Lgr6	0.602379	8.53665e-06
Trmt61a	0.602606	8.4443e-05
Stk10	0.604245	0.000581987
Mapk6	0.604396	8.74982e-26
Fzd5	0.604773	0.000767041
Tnfrsf13c	0.604839	0.00417844
Mmd	0.605288	1.24008e-05
Bola2	0.605741	1.37495e-06
Cfap46	0.606328	1.88264e-05
Nek2	0.606696	0.045209
Nubp1	0.606894	5.71627e-10
Gpr35	0.608115	3.17181e-05
Tmem184a	0.608189	6.22131e-07
Chst1	0.608237	2.97263e-05
Pold1	0.60856	0.00539148
Sbspon	0.609349	0.000431816
Lap3	0.609506	2.65739e-16
Tdrd7	0.609613	3.0581e-10
Heg1	0.610414	4.27149e-10
Il6ra	0.610533	0.000983335
Ccrl2	0.610644	0.0021203
Adam19	0.611227	0.010485
Vcl	0.611865	1.69114e-07
Cep170b	0.612189	3.58445e-08
Rgs20	0.612957	0.00158188
Lrrc8b	0.613702	4.56156e-12
Pola1	0.613793	0.0052578
Mrvi1	0.614482	1.28769e-05
Pcdh20	0.617605	0.00137279
Nfkbid	0.618096	0.0253639
E2f4	0.618277	0.00400113
Cmtr1	0.619316	0.000477479
Marveld2	0.620207	0.0037202
Zgrf1	0.620405	0.00226933
Cldn1	0.622459	0.00416728
Gpr160	0.6229	0.0111871
Casp8	0.623632	0.000294323
Sipa1	0.623833	0.00287407
Tcf3	0.624185	0.000119765
Cd1d1	0.624327	0.0102817
Pstpip2	0.625056	4.52677e-05
Plin2	0.625226	1.76552e-05
Pde2a	0.625293	0.000359676
Loxhd1	0.625418	4.20861e-06
Mrtfa	0.62602	1.83801e-05
Zbtb34	0.626189	1.02268e-09
Myo1h	0.62619	0.0025455
Ets2	0.627128	2.19017e-08
Fam220a	0.627147	0.00420856
Gad1	0.627273	0.0112145
Slc16a2	0.627428	2.89655e-06
Gm1113	0.627609	0.007174
Card9	0.627748	0.0300913
Spry1	0.628419	0.000415729
Iqgap1	0.629104	1.8188e-05
Hspb1	0.629444	2.94723e-06
Casp1	0.629865	0.00393352
Lbr	0.630161	0.0131913
Chst7	0.630232	0.00869368
BC055324	0.630454	0.0104733
Rab19	0.631269	0.00363604
Gimap1	0.632104	0.0412845
Kcnj6	0.633168	0.00953775
Brpf3	0.633338	0.00212567
Hpgds	0.633407	0.000768902
Galns	0.633715	0.00360312
Sulf1	0.633754	4.47933e-07
Rras2	0.634196	2.17712e-06
Mogs	0.63427	3.82258e-05
C3ar1	0.634395	0.0425783
Fes	0.634499	0.0110928
Crb3	0.635475	0.00047558
Stk40	0.635975	2.57792e-13
Lmo2	0.636601	0.0124784
Tapbpl	0.636927	6.11924e-08
Csgalnact1	0.637022	0.00054316
Apex2	0.637375	1.79694e-05
Trmt10a	0.637734	4.94936e-06
Scarb1	0.637976	0.000325516
Dgkd	0.638614	3.63329e-11
Abcb10	0.639088	0.0180657
Pabpc1	0.63946	8.47684e-05
Cklf	0.639683	0.00250824
Slc2a9	0.640084	0.00391632
Mthfd1l	0.640435	1.71513e-09
Flnb	0.642091	2.32963e-05
Sox18	0.642603	6.65497e-06
Aoc2	0.642788	0.000750082
Ahr	0.64312	9.61926e-05
Camkk2	0.643132	8.97912e-17
Snrpg	0.643274	0.00180737
Ddr1	0.643364	1.41827e-22
Rassf1	0.643398	6.11197e-10
Disp3	0.643433	0.00364926
Galnt2	0.644142	2.30115e-12
Upp1	0.644726	3.70182e-05
Rrm1	0.64554	0.0130008
Slco2b1	0.645596	2.91265e-16
Cgas	0.645621	0.00435563
Pabpc4l	0.647014	0.0189036
Lag3	0.647256	0.0157759
Dennd2c	0.647388	0.000149122
Bspry	0.64772	3.8558e-07
Pkmyt1	0.648683	0.00471329
Cyb561a3	0.648807	9.1162e-05
Mfng	0.648938	4.70502e-06
Atf5	0.649184	1.32626e-12
Pde10a	0.649515	0.000421257
Trib1	0.650357	7.15651e-10
Tmc4	0.650376	2.76208e-07
Ptp4a1	0.650508	7.83201e-10
Rgs2	0.650938	1.67977e-08
Rinl	0.650945	0.0228236
Cnksr1	0.65122	2.19206e-06
Dck	0.65212	0.00693637
Flnc	0.6522	0.00163499
Plekho1	0.652279	1.15218e-05
Fgd3	0.652337	0.0314725
Itga5	0.652484	8.63797e-14
Slc7a11	0.652691	0.00312651
Sertad1	0.653386	1.91326e-05
Slc10a3	0.653956	4.25584e-14
Gas2l1	0.654238	6.34149e-06
Exoc3l4	0.654446	0.000312906
Crlf2	0.655672	1.51837e-06
Il6st	0.655998	0.000173941
Grap	0.656331	0.00336082
Galnt3	0.656776	4.97093e-05
Zfp217	0.657609	3.73629e-06
Prss16	0.657897	0.0355561
Tmem156	0.658535	0.049838
Kif20b	0.658868	0.0182509
Ptgs1	0.658899	0.00122974
Adamts7	0.658963	0.00960906
Tmem131l	0.659495	0.0493191
Susd1	0.659751	0.0142782
Topbp1	0.660059	1.98643e-05
Ddx11	0.66044	0.00042767
Nmnat3	0.660602	0.00878906
Rasgrp4	0.661486	0.0324287
Rack1	0.661743	0.00013728
Wdr62	0.662172	0.00384349
Zfand4	0.66232	0.000457719
P2rx5	0.662337	0.00402169
Lmna	0.662603	2.4085e-12
Tnfrsf18	0.66306	0.000596388
Lmnb1	0.663085	0.0308664
Abcc3	0.664121	0.0161774
Pus7l	0.664151	0.000500909
Ak9	0.664353	0.0319648
Tbc1d1	0.66463	3.84842e-07
Lyn	0.665479	0.0288471
Tspan8	0.667996	4.84617e-08
Chek1	0.668261	0.00410916
Fech	0.668627	0.0030048
Pcdh1	0.668688	1.71597e-09
A630001G21Rik	0.669621	0.0461573
Mocs1	0.670648	9.74606e-07
Slc11a1	0.670927	0.0377316
Lcp1	0.671475	0.0197379
Kdr	0.67177	9.04156e-05
Rps7	0.671797	1.58081e-06
1700037C18Rik	0.671835	0.00397114
Kif21b	0.672542	2.30343e-05
Ptpn7	0.672578	0.0423639
Rbm43	0.67308	3.51395e-07
Cdh1	0.673176	1.59322e-08
Msn	0.673379	8.72366e-07
Bach1	0.673638	3.17231e-11
Ctsc	0.673827	0.000398854
Ptpn1	0.674238	9.42693e-12
Clec7a	0.6749	0.0224137
Zfp36	0.675874	0.000317013
Emp1	0.676306	1.07712e-08
Mitd1	0.676828	3.76371e-11
Cep72	0.678118	0.0313236
Zyx	0.678639	0.000413521
Scnn1a	0.678735	0.000518489
Arap2	0.678806	1.93102e-07
Ttc21a	0.679086	0.00572586
Atp8b1	0.679223	1.039e-08
Cxcr6	0.679305	0.00736496
Arhgap11a	0.679331	0.0147967
Ampd3	0.681276	1.44624e-17
Prtn3	0.682012	0.00251453
Cela1	0.683271	0.00757896
Dot1l	0.684019	2.13003e-13
Akap13	0.684549	3.46814e-07
Zcchc2	0.684553	1.23184e-21
Rpl17-ps8	0.6852	6.99934e-06
Cldn15	0.686108	0.0060971
Pprc1	0.68636	1.84512e-11
Agbl2	0.68654	7.70283e-05
Sytl1	0.686708	0.00364411
Cldn3	0.68681	0.000392802
Ap1g2	0.687065	1.67621e-05
Tmem72	0.687497	0.0131913
Adgrg6	0.688465	0.000304393
Rpl36	0.688976	4.85734e-09
Cd80	0.689612	0.0133672
Vav1	0.689802	0.0102967
Gale	0.689969	8.88934e-06
Vasp	0.690077	2.11065e-05
Fyb	0.6913	0.0192195
Edem1	0.692248	2.52186e-10
Tnfrsf1b	0.693655	0.000159358
Uba52	0.693793	7.15426e-07
Nr4a3	0.693912	0.0467488
Rab3d	0.694131	4.08626e-07
Nipsnap3b	0.694452	6.36767e-06
Ppp1r14b	0.695183	8.8384e-18
C1qtnf1	0.695954	2.2059e-10
Inpp5d	0.69636	0.00952034
Ppp1r13l	0.696933	1.13643e-05
Cxadr	0.697164	1.11454e-09
Ston2	0.697243	2.15877e-06
Gprc5a	0.697438	1.90989e-05
Atad5	0.697682	0.00262239
Serping1	0.697969	1.99479e-13
Dennd3	0.69807	1.1608e-09
Ncf4	0.69825	0.0325381
Cit	0.699044	0.000224921
Xkrx	0.699517	0.0056846
Isyna1	0.700273	2.53883e-08
Rpia	0.700629	0.00395708
Cd63	0.700669	0.000109421
Polq	0.700946	0.0360026
Pfkfb4	0.701059	0.000117318
Pros1	0.7013	9.71558e-25
Aloxe3	0.702083	0.00344817
Pole	0.702438	0.0135264
Nrm	0.702685	0.0111035
Ahnak	0.703009	6.09497e-06
Casp12	0.703301	4.89562e-08
Vill	0.703541	6.51323e-09
Ttyh3	0.703736	1.24073e-07
Wnt16	0.703756	2.88568e-05
Il10ra	0.704015	0.0056644
Tnik	0.704359	1.03182e-06
Chst5	0.704533	0.00120131
Btg2	0.704716	0.00408869
Syne3	0.704979	0.00822622
Eif4ebp2	0.705339	0.000162399
Mis18bp1	0.705374	0.046336
Ly75	0.705668	2.72689e-05
Trpc6	0.706015	0.0247473
Efna3	0.706453	0.017539
Ets1	0.707062	1.67817e-07
Syt4	0.709874	4.80612e-07
Hells	0.710743	0.000231279
Tcp11	0.711539	0.0367707
Mcm2	0.711739	0.0211919
Plk4	0.711914	0.00394152
Fam20a	0.71515	2.61182e-10
Ubash3b	0.715168	0.0001061
Vash2	0.715764	0.000129317
Arhgap30	0.716396	0.0154393
Slc9a4	0.717099	0.000399316
St8sia6	0.717406	0.045209
Adar	0.718413	1.66675e-10
Plod3	0.719724	1.37766e-10
Pycard	0.720002	0.000351852
Marchf1	0.720757	0.00679504
Cad	0.720765	2.27569e-05
Lrrc39	0.721173	0.0270444
Cd300lg	0.722358	0.00107226
Alx4	0.723284	0.0171515
Tes	0.723313	6.49055e-14
Vps37b	0.723914	3.74299e-06
Arap3	0.724204	6.06591e-08
Akap5	0.725141	0.009283
Lox	0.725143	1.92569e-09
Rel	0.726184	9.33831e-06
Nfam1	0.727158	0.0365914
Nup188	0.72805	1.95642e-08
Adgre5	0.729045	5.98692e-05
Ckap2	0.72911	0.0410739
Cebpb	0.72921	0.00395939
Gdpd2	0.72932	7.37952e-06
Dnttip1	0.729555	6.91724e-16
Dnmt1	0.729897	5.9249e-08
Dll1	0.731194	5.92058e-07
Ier2	0.73124	1.51266e-06
Tpm4	0.73134	1.82543e-07
Dnaaf3	0.731354	0.00145533
Fmnl1	0.732943	0.0130789
Mmp17	0.733324	0.000176983
Cd300a	0.733611	0.0123454
Sh3tc1	0.73363	3.2029e-06
Il17ra	0.734091	0.00071737
Dnah9	0.734228	0.00189056
Ly6g6e	0.735989	0.00391233
Rab32	0.736068	0.00346488
Elane	0.736861	0.00228534
Tnc	0.737223	0.000355618
Rab44	0.73748	0.00832661
Skor1	0.7376	0.00294899
Itga6	0.738666	9.98765e-10
Litaf	0.738712	9.46476e-17
Spp1	0.740002	8.01951e-07
Nlrc3	0.740527	4.95201e-08
Ptbp3	0.740542	1.52167e-05
Cd14	0.741092	0.000369484
Tnfrsf1a	0.741428	1.57756e-12
Cldn9	0.741605	5.49081e-14
Vwf	0.741763	2.22947e-05
Gp1ba	0.742188	0.0264526
Vars	0.742463	2.88256e-07
Grk6	0.743126	5.24537e-06
H6pd	0.743156	4.2921e-13
Dapp1	0.743278	0.0192231
Nuak2	0.743598	0.0254439
Parvb	0.744466	0.00107253
Itga3	0.7461	1.60785e-16
Samhd1	0.746315	1.88232e-05
Ssc4d	0.747794	0.0102716
Spn	0.747978	0.0274008
Igf2bp2	0.74868	3.14015e-17
Clec4n	0.749245	0.0233776
F13a1	0.749657	0.000212186
Slfn5	0.750132	3.68928e-06
Dnah6	0.75098	3.14769e-05
Morc3	0.751714	8.97912e-17
Fosl2	0.751896	6.90748e-05
Pkp3	0.752137	2.73418e-05
Galnt15	0.75219	6.21813e-06
Ptchd1	0.752814	0.00315266
Lepr	0.753224	6.0396e-13
B2m	0.75343	1.29559e-09
Rasa3	0.754023	0.000767344
Dbf4	0.754093	0.0124305
Cdcp1	0.754108	7.42857e-05
Plcg2	0.75421	0.00344817
Adamts14	0.755975	7.04762e-05
Marchf11	0.756307	0.0256717
Nabp1	0.757077	4.27124e-23
Themis	0.757183	0.0035331
Tmem123	0.757889	4.21824e-06
Nid2	0.757988	7.51057e-07
Pask	0.758517	0.002485
Adpgk	0.759717	0.00659248
Hspb6	0.760404	0.0279563
Jun	0.761267	3.6228e-14
Cd86	0.762717	0.00251407
Tcfl5	0.763346	0.0253351
Fut4	0.764113	6.61915e-05
Scnn1g	0.765678	0.00253188
Pappa	0.765773	5.35385e-07
Atp2b4	0.766437	9.73869e-05
Pkib	0.766448	0.0249297
Klf6	0.767234	3.27926e-17
Mastl	0.767451	0.0195356
Ccnd1	0.767567	1.75676e-07
Blm	0.768072	0.00288091
Clu	0.768471	1.31812e-17
Klhl6	0.76862	0.0336353
Cip2a	0.769685	0.0339577
Nr5a2	0.77003	0.046595
Clspn	0.770384	0.0405736
Fam167a	0.770435	0.00133227
Hk2	0.771889	0.000276937
Arhgap4	0.772029	0.015188
P2rx2	0.772379	2.68532e-20
Stk26	0.772836	0.00682134
Dph1	0.772954	3.40412e-11
Selplg	0.773348	0.0191109
Pole2	0.773981	0.0373397
B3gnt3	0.774379	2.23932e-07
Prss57	0.774445	0.00759151
Cenpi	0.774558	0.0394467
Fancd2	0.775376	0.00171724
Nlrp3	0.776378	5.01738e-05
Nbeal2	0.777734	5.41077e-06
Eef1akmt4	0.778634	0.0116985
Lpl	0.77879	9.47016e-05
Tlr7	0.779378	0.000502622
Ptprq	0.781495	5.96241e-11
Elf1	0.782398	6.11655e-08
Efhb	0.783246	0.00576226
Bbc3	0.783718	0.00307405
Btk	0.784257	0.0192852
Adcy7	0.784794	1.86548e-05
Zfp36l2	0.785323	1.72089e-07
Lcp2	0.785687	0.0140165
Bnipl	0.78615	0.00804526
Arhgap25	0.786932	0.0234641
Mov10	0.786975	1.37037e-10
Man1a	0.787142	8.41299e-07
Tmem176a	0.787418	2.36756e-10
Cxcl16	0.787955	3.29688e-18
Baz1a	0.789025	0.000196147
Cd93	0.789232	7.32652e-08
Fanci	0.790016	0.011408
Loxl4	0.790123	0.000130855
Erap1	0.790358	3.17195e-17
Tmem26	0.794603	5.46449e-06
Pdia5	0.795757	0.00030684
Atad2	0.796239	0.000170511
Enc1	0.796622	3.6729e-08
Ehd4	0.797674	1.01527e-22
Myo3b	0.798133	7.15913e-08
Brca2	0.799094	0.000501634
Ehbp1l1	0.799129	8.19023e-05
Smc2	0.799485	0.00186031
Tent5c	0.799651	0.00636485
Exoc3l2	0.800067	0.00359563
Dnah17	0.800499	0.000183224
Lrch4	0.801215	0.000404783
Icam2	0.80133	2.94145e-06
Gna15	0.801398	0.0117044
Irf8	0.8016	0.000909594
Cenpu	0.802133	0.0318435
Tgfb1	0.805285	0.00119485
Arhgap9	0.805999	0.0215352
Niban1	0.806009	4.31081e-06
Itga7	0.806131	5.1567e-06
Itga2	0.806153	5.5298e-06
Map3k19	0.806158	0.00379608
Ifnlr1	0.806495	7.79428e-08
Mcm6	0.807438	0.00391669
Cracr2a	0.808357	0.00281588
Arid3a	0.81003	0.00046024
Rrad	0.810257	9.95756e-06
Jpt2	0.810695	6.09315e-09
Cfap47	0.811168	0.0279319
Cdkn2b	0.811411	0.00494212
Wdhd1	0.811944	0.00523942
Tspo	0.812145	3.78386e-08
Ptgir	0.812178	0.0108842
Iba57	0.812204	0.00200505
Rgs14	0.812468	0.0148041
Map3k14	0.812996	1.29977e-11
Slc25a37	0.813068	0.00708691
Ccdc88b	0.814327	0.00917318
Yod1	0.816283	2.70765e-06
Ier5	0.816762	5.28484e-10
Zc3hav1	0.817708	1.2863e-09
Apaf1	0.818789	4.82479e-07
Runx1	0.819995	6.7163e-27
Dram1	0.820746	0.000556549
Cd68	0.820839	0.000354015
Kif2c	0.821092	0.0363176
Slco2a1	0.821288	1.02636e-06
Dok2	0.821629	0.0261435
C3	0.821878	0.00483757
Tedc1	0.8219	6.50696e-06
Gm13889	0.821916	9.39232e-07
Arid5a	0.822101	2.1836e-11
Stat3	0.82249	1.37453e-27
Ddias	0.822854	0.0203588
Lat2	0.82332	0.000334866
Kif23	0.826734	0.0233637
1700010I14Rik	0.827522	0.00422496
Tgm2	0.827844	1.10218e-17
Mpeg1	0.828517	0.000163726
Cyp2g1	0.828538	0.00521693
Brca1	0.82954	0.021483
Parvg	0.83036	0.0103201
Gm281	0.830482	0.0488701
Sdf2l1	0.830619	2.11386e-05
Cep192	0.830888	4.15127e-08
Zc3h12a	0.831381	1.56636e-05
Perm1	0.831972	0.00921536
B4galt5	0.834048	4.46863e-19
Pparg	0.834434	0.00836627
Utp20	0.834667	8.394e-11
Irf1	0.835683	2.31723e-15
Timeless	0.836098	0.000180826
Cenpl	0.836895	0.00738115
Depdc1b	0.837599	0.0412527
Arc	0.83769	0.00190383
Itgb7	0.837711	0.00167682
Ncapg2	0.838002	0.00111533
Cacna1e	0.838155	0.000385571
Gimap8	0.838514	0.00123042
Acap1	0.839285	0.0249297
Dock8	0.840209	0.000266773
Sytl4	0.841471	0.00123999
Cd4	0.841842	0.00153186
Ddx39a	0.845117	1.78819e-05
Ccr2	0.845798	0.000289513
Egr3	0.845851	3.32801e-12
Mtfr2	0.845888	0.0117004
Zfpm1	0.846515	0.00144233
Cep55	0.849774	0.032364
Tex14	0.851606	0.00849836
Plau	0.852708	2.32343e-07
Neil3	0.853204	0.0452816
Itprip	0.85494	0.000272457
Arhgap8	0.855334	6.17206e-09
Myof	0.856686	1.66776e-09
Tbx15	0.858608	0.0169982
Fgd2	0.859383	1.80056e-07
Gpr153	0.859557	4.67795e-25
Celsr1	0.859765	7.16533e-07
Galnt5	0.859913	0.00898357
Brip1	0.860833	1.49384e-05
Capg	0.861386	3.79945e-15
Tmem98	0.862016	4.58489e-25
Crybg1	0.864879	2.11042e-17
Cd300lf	0.865098	0.0300842
Dna2	0.865224	0.000231279
Bub1	0.866218	0.0385287
Gpr141	0.866515	0.01199
Chst3	0.867151	4.16952e-05
Slc35d2	0.867919	8.91988e-05
Tfec	0.868331	0.0127206
F2rl1	0.868878	4.62898e-05
Csf2ra	0.868959	2.62737e-07
Adamts9	0.86987	3.48017e-05
Tubb6	0.870432	1.39002e-24
Axl	0.871726	8.28656e-16
Pbk	0.87277	0.0298327
Nxph3	0.874544	0.000712063
Il21r	0.87582	0.00123752
Nmi	0.876798	8.06192e-22
Tlr13	0.876854	0.00133047
Sema4a	0.87794	0.000440146
Arrdc4	0.878065	6.29732e-17
Plscr1	0.878686	1.81417e-13
Adgrg5	0.879659	0.0456422
Nckap1l	0.880032	0.00198989
Klrg2	0.881141	1.33754e-05
Siglec15	0.881198	0.00434538
Arl11	0.882371	0.00117412
Samsn1	0.883784	0.0277916
Tarbp1	0.884164	0.00186416
P2ry10b	0.884645	0.0015513
Xdh	0.885079	1.87874e-07
Lnpep	0.885596	0.00183552
Ttc22	0.886544	0.00275063
Tagln2	0.886551	1.21929e-05
Dgkg	0.886662	0.00302567
Tnfrsf11b	0.887078	5.47387e-08
Irf5	0.887548	0.000246558
Sfn	0.888035	4.02456e-05
Cybb	0.888953	0.00378667
Mmp19	0.889002	9.46181e-10
Lrrc32	0.889755	2.54219e-09
Tmem150b	0.890632	0.000485835
Adgrg3	0.890956	0.000105219
Slc25a43	0.891047	0.00391632
Il1rl1	0.891564	0.0466608
Itga1	0.893737	0.000175599
Ercc6l	0.895491	0.0227219
Cd3g	0.896246	0.0319648
Ccr1	0.897229	0.00549297
Rnf125	0.898639	1.35198e-17
Gadd45b	0.899557	2.05138e-09
Ipcef1	0.899717	0.0338878
Plaur	0.899912	0.0234408
Smad3	0.899962	2.52532e-18
Tnfaip8l2	0.905658	0.00393881
Tlr6	0.907771	2.82655e-05
Tapbp	0.910856	7.10518e-32
Xylt1	0.912157	0.0322087
H2-Aa	0.912311	6.98217e-06
Csf1	0.912932	6.82403e-20
Il1rl2	0.91455	0.000133294
Pde3a	0.915117	2.56736e-07
Troap	0.917749	0.0470342
Esm1	0.919129	1.10115e-06
Krt80	0.919162	1.38518e-09
Elf4	0.919247	0.000562979
Mxd3	0.919888	0.0215032
Plcb2	0.922268	0.00147648
Ptges	0.923366	1.67563e-16
Tlr1	0.923468	0.0256759
Npm3	0.924112	6.39567e-12
Lrrc10b	0.925573	2.91295e-23
Gtse1	0.927116	0.0184979
Il1rn	0.928487	0.0423639
Myo1f	0.929803	0.00405799
Prrx2	0.930187	4.79525e-17
Cdon	0.931404	6.05611e-08
Rnasel	0.931568	9.20968e-06
Oas3	0.931928	0.0101005
Foxm1	0.932393	0.00741066
Cd40	0.933264	0.00152716
Psd4	0.935047	0.00137155
Cd84	0.935466	0.000548961
Kif24	0.935634	0.000140554
Trp53tg5	0.93602	0.0100291
Lrrc3c	0.936491	0.00117412
Kif14	0.937792	0.0340124
Themis2	0.937873	0.00311156
Slc25a24	0.938222	2.13137e-12
Ofcc1	0.938625	0.0016063
Myc	0.93894	0.000539671
Klf10	0.939732	2.55586e-20
Was	0.940025	0.0088015
Nrros	0.941257	5.5298e-06
Hhipl1	0.941634	0.0271625
Slc17a9	0.942459	0.000817014
Lamc2	0.943357	5.27385e-09
Lyst	0.944111	1.28812e-08
Myo1g	0.944128	0.00079278
Hcar2	0.94495	0.00884287
Eif4ebp1	0.945706	1.51332e-05
Wif1	0.946188	1.07336e-06
Parpbp	0.946351	0.0103318
Rbl1	0.947023	3.17181e-05
S1pr4	0.947035	0.00413489
Cfap77	0.947291	0.0333108
Aurkb	0.948628	0.0234996
Ptk2b	0.949875	9.53148e-05
Akna	0.949995	0.000179997
Zic3	0.950061	0.00290092
AI467606	0.950093	0.000648736
Masp1	0.950381	1.04492e-09
Rasd2	0.951791	2.18313e-05
Inpp4b	0.953485	0.0092324
Tnfsf11	0.953775	0.00240347
Cd180	0.954109	0.00509165
Piwil4	0.955264	0.00775609
Macc1	0.955591	2.25874e-09
Sh3bp2	0.958839	4.62889e-06
Neurl3	0.959175	0.0015267
Lpar2	0.959184	1.67606e-06
Clec9a	0.960958	0.00169747
Cd74	0.962214	0.000188277
Unc13d	0.962422	0.00188
Tnfaip3	0.962605	1.1214e-08
Ifi27l2a	0.964748	3.41987e-18
Osr2	0.965801	0.00156599
Otog	0.96605	2.71946e-06
Ankle1	0.966063	0.0232657
Tmem154	0.966863	0.000423748
Nr4a1	0.967159	1.44439e-05
Ccdc190	0.968169	0.0263798
Ect2	0.969658	0.00560775
Sytl3	0.969681	0.00121666
Piezo1	0.9704	3.83335e-13
Batf	0.970587	0.0221202
Man2a1	0.971712	2.86033e-19
Tmem255b	0.973204	1.99479e-13
Vcan	0.974891	0.00176675
Fbxo48	0.976746	0.000265841
Samd9l	0.977262	3.09794e-13
Grem1	0.977525	0.000845127
Glipr1	0.977686	0.00696961
Pla1a	0.978025	2.03081e-06
AA467197	0.978251	0.0165006
Spi1	0.979093	0.000466711
Bdkrb1	0.980233	0.0150276
Syk	0.980405	0.0401284
Serpinb10	0.980717	0.0169105
Ikzf1	0.982413	0.0497756
Cldn23	0.983634	2.16217e-05
Proz	0.986167	0.00144156
Lax1	0.987365	0.0218557
Zfp296	0.987379	0.0112914
Ccr5	0.989347	2.24385e-07
Kcnj5	0.992047	0.0185815
Rad18	0.992311	3.17181e-05
Hmx2	0.993895	7.46787e-07
Nup210l	0.994133	0.00248108
Cxcl12	0.99446	9.85834e-09
Myom1	0.996016	0.0287832
Arhgap45	0.996281	0.0232585
Cdca7	0.996872	0.00165039
Nfkbie	0.997044	6.76109e-08
Ngf	0.997386	0.000305382
Lrr1	0.997816	0.0118173
Mefv	0.998671	0.00175059
Itgam	0.999254	0.0389632
Rnh1	0.999256	5.95949e-56
Iqgap3	1.00048	0.00150905
Neto2	1.00245	7.52055e-16
Timd4	1.0025	0.0432908
Cdc25c	1.00397	0.0437004
Agr3	1.00485	8.68741e-05
Ap5b1	1.00621	5.79758e-07
Tlr3	1.00806	5.31784e-10
Lrg1	1.00932	0.00545956
Txk	1.00937	0.000758308
Birc3	1.00966	4.56765e-11
Slc40a1	1.0125	0.0287036
Ifi35	1.0127	2.37485e-22
Chit1	1.01509	0.0136759
Fcamr	1.01542	0.0258594
Myd88	1.01708	1.8331e-12
Ago2	1.01778	0.00042662
Dyrk3	1.01778	0.00672147
Wdr89	1.01846	1.25365e-23
Cd48	1.01939	0.00047667
Klk8	1.01983	0.0283212
Dnah8	1.02131	0.000165468
Psrc1	1.02201	0.000238397
Mvp	1.02204	4.69316e-46
Tgfbi	1.02241	1.07746e-24
Tbxa2r	1.02264	0.0237176
Hmox1	1.02723	0.02012
Rbp7	1.03038	4.68142e-12
Tlr2	1.03079	5.76468e-07
Nup210	1.03166	6.20204e-06
Podnl1	1.03176	0.000628568
Togaram2	1.03292	0.000770129
Nfkb2	1.03724	7.72834e-20
C1galt1	1.03776	7.98621e-13
Gpr183	1.0401	6.66252e-13
Mctp2	1.04045	2.54281e-06
St8sia4	1.04054	2.03961e-06
Sh2d2a	1.04132	0.0353982
Il7r	1.04159	0.0110293
Il2rg	1.04175	0.00759144
Tgif1	1.04411	9.22518e-23
Zap70	1.04421	0.0370256
Tnfrsf13b	1.04538	0.000934799
Pml	1.0469	1.34173e-12
Tmem252	1.04782	0.000173415
Htr2a	1.04879	0.026611
Ier5l	1.05255	1.07183e-08
Slc34a2	1.05264	5.75532e-05
Rimbp3	1.05326	0.0116502
Gapt	1.05407	0.00619884
Pak6	1.05598	0.0184374
Coro1a	1.05767	0.0216989
Hvcn1	1.05863	4.07225e-05
Adam8	1.06161	0.000685934
Runx3	1.06201	5.14886e-06
Cdk6	1.06207	2.13834e-05
Fam83g	1.06223	1.11025e-08
Serinc2	1.06317	4.1072e-21
Slamf8	1.06348	0.0154393
Kynu	1.06359	0.0269564
Csf3r	1.06403	0.0300842
Cxcr3	1.06414	0.000657335
Gpr132	1.06561	0.0035616
Cldn2	1.0657	0.000141828
Map3k8	1.06643	2.37455e-09
Il18rap	1.06668	0.0465886
Map3k15	1.0676	5.40439e-06
Hcst	1.06777	0.00277006
Mms22l	1.06813	0.000365681
Slc15a3	1.06901	0.0014853
Helt	1.0697	0.0287709
Cdcp3	1.06978	4.85734e-09
Aldob	1.07376	0.0079407
Gcsam	1.07708	0.0136205
S1pr2	1.07835	5.85926e-20
Itga4	1.07889	8.32667e-05
Tlr12	1.07946	0.00224341
Itgb3	1.07964	0.0156695
Plk3	1.08184	1.35273e-08
Dnah12	1.08225	0.00115308
Batf3	1.08244	0.0217039
Ttk	1.08397	0.00195915
Morc4	1.08402	1.65263e-23
Selp	1.08434	0.00461525
Mbnl3	1.08638	0.00181101
[truncated: 359 more rows]

## Sheet: Sheet 3
Table S3. DEGs in MFU
Gene	Log2FoldChange	Adjust P-value
Cela2a	-3.84483	2.26539e-05
Sostdc1	-3.75826	3.00856e-07
Shisa3	-3.31884	0.0165301
Spertl	-3.0225	0.0253447
Cxcl9	-3.01821	0.000224555
Adam12	-2.92028	0.000160606
Col6a6	-2.86564	0.000224555
Slamf9	-2.8641	0.0124789
Ecel1	-2.83237	0.00120523
Tacr3	-2.77135	0.0339066
Ssmem1	-2.66749	0.0441905
Zap70	-2.57153	0.0109406
Sbk3	-2.52946	2.55938e-05
Gsto2	-2.48681	0.0164075
Dao	-2.46577	0.003028
Nox3	-2.3619	0.000987918
Igfbp3	-2.3291	1.13584e-05
Ly86	-2.29462	0.00318604
Pmp2	-2.24757	9.80231e-08
Stard6	-2.1706	0.00307665
Dmrt2	-2.15903	0.00121955
Tmem106a	-2.09243	0.000160606
Rpe65	-2.06738	0.00997523
Fcamr	-2.05297	0.0375495
Myom3	-2.04299	1.16672e-07
Ccl5	-1.98161	0.00215656
Tex35	-1.94946	0.0170641
Tex36	-1.89881	6.52099e-06
Zmat1	-1.89688	0.00045981
Aldh1l1	-1.87947	4.8323e-27
Meiob	-1.87189	0.0246905
Nos2	-1.8597	0.000395917
Hsd11b2	-1.85524	0.0314441
Rtp4	-1.85259	0.00492451
Aqp9	-1.81649	0.0229882
Lrrc29	-1.81412	0.00374678
Timd4	-1.79238	0.00650657
Lipc	-1.78533	3.36695e-05
Mybpc2	-1.75815	0.00235049
Cd2	-1.7559	0.0163435
Art2b	-1.75578	5.27426e-05
Dnah12	-1.75006	6.82463e-09
Rbm44	-1.74981	0.00778747
C1qtnf7	-1.73834	0.00535527
Adamts5	-1.73807	8.1896e-07
Slc4a4	-1.71866	0.0169823
Lrit1	-1.71734	9.88534e-05
Prodh	-1.71673	6.30054e-10
Maats1	-1.70609	1.87956e-06
Cd74	-1.69736	1.9474e-31
Apoa2	-1.64062	0.026223
Adgra1	-1.63038	0.00837963
Cd4	-1.6157	0.0288776
Fgd2	-1.60428	0.00357104
Zmynd15	-1.58834	0.000132887
Sult1a1	-1.56957	0.0124031
Phex	-1.56528	0.00080497
Ccdc187	-1.56369	0.0298568
Tlr5	-1.56178	0.0385431
Cdhr4	-1.55279	8.76629e-06
Olfr1361	-1.54716	0.00556757
Chrna5	-1.54524	1.16741e-05
Txlnb	-1.54142	0.00343827
Mylpf	-1.53982	0.000239717
Muc4	-1.53747	0.000671105
Aspn	-1.53661	5.22347e-06
Slc16a9	-1.52613	7.55469e-07
Cd180	-1.51693	0.0429224
Actc1	-1.50639	0.01882
BC048403	-1.49851	0.00268764
Slc26a2	-1.48656	3.11117e-08
H2-Aa	-1.47919	4.75424e-16
Adam19	-1.47838	0.00203973
Colq	-1.47209	6.70383e-13
Asah2	-1.47177	0.000974787
Igha	-1.46221	0.00954172
Il1rl2	-1.45838	0.0154982
Scn11a	-1.45304	4.6733e-05
Adamts15	-1.44734	0.0079826
Oca2	-1.44273	0.011424
Slc15a3	-1.41733	0.0477629
Lbp	-1.41521	0.0442628
Sult1e1	-1.41303	2.74386e-14
Sh3bgr	-1.4108	0.000405313
Gpcpd1	-1.40791	1.53531e-10
Shisa9	-1.40678	0.0302991
Chrna3	-1.39513	0.0150266
Fam221b	-1.39258	0.00559673
Lrp2bp	-1.39212	5.26883e-05
Pappa2	-1.38834	0.0421356
Jchain	-1.38772	0.0350222
Mks1	-1.38345	8.4036e-05
Abcc3	-1.37814	0.000468593
Nek5	-1.37139	0.00962196
Fam167a	-1.36955	0.000915868
Acot11	-1.34264	0.000566323
Adamtsl4	-1.33647	1.71566e-10
Klhl15	-1.33402	0.000518707
Nme9	-1.33017	0.000169209
Soat2	-1.32716	3.67364e-11
Lrp1b	-1.31691	0.00910608
C1qtnf6	-1.31234	0.00112328
Srpx	-1.31171	0.000221846
Trim72	-1.30975	0.0281253
Cyp21a1	-1.30505	0.0164185
Gapdhs	-1.30478	0.0164739
Gfra3	-1.30385	0.00956467
Dnmt3b	-1.29031	0.0353005
Slc2a5	-1.28607	0.00136857
Kmo	-1.28137	0.033183
Plag1	-1.27952	0.000556182
Necab1	-1.27892	2.86881e-07
Gstz1	-1.27648	0.0404491
Neil1	-1.27478	6.05782e-06
Slc5a5	-1.27441	0.000160606
Sec14l4	-1.26757	0.0172669
Lrrc51	-1.25951	0.0019187
Cfap100	-1.25669	0.0132914
Rgs11	-1.25388	0.0241281
Tnfrsf11b	-1.25159	8.88381e-09
Cacna1s	-1.24719	0.01882
Cyp2c23	-1.22952	0.0459498
AI593442	-1.22708	0.0288776
Trp53i11	-1.22705	2.23666e-05
Cytl1	-1.2229	8.04104e-07
Napsa	-1.22192	0.0294668
Cntln	-1.22117	3.14435e-08
Mis18bp1	-1.21672	0.000810364
Zdhhc12	-1.21408	0.0021311
Myl1	-1.20465	0.00683229
Col22a1	-1.19984	0.00244591
Muc20	-1.19969	0.0303016
Tcaf2	-1.19755	0.0316094
Tgm2	-1.19473	2.86881e-07
Procr	-1.18761	0.021593
Pram1	-1.17042	0.0038992
Mpeg1	-1.16178	0.00230417
Pyroxd2	-1.15975	0.0475702
Arrdc3	-1.15963	0.000232358
Pgghg	-1.15919	0.0108941
Haus1	-1.15561	0.0303016
Rtl9	-1.15004	0.0363404
Vtcn1	-1.13552	0.0194681
Idnk	-1.13539	0.000709177
Cfap300	-1.13502	0.000362789
Mstn	-1.13091	0.0348867
Slc13a4	-1.12742	9.80231e-08
Hydin	-1.12583	0.00059539
Ids	-1.12253	0.000369783
Tmem164	-1.12238	0.00183643
Chil1	-1.12083	0.000109598
Tnfaip2	-1.1171	0.000360127
Myoc	-1.11637	0.00208447
Amigo2	-1.11479	0.00481601
Atp2a1	-1.10978	0.0442213
Zbtb8a	-1.10825	0.0426542
Npr3	-1.10748	0.0409429
Elovl2	-1.10191	0.000477834
Ankdd1a	-1.09907	0.0447642
Arl5b	-1.09759	0.0089654
Thpo	-1.09446	0.00815689
Ehd1	-1.09345	4.65706e-07
Ppil6	-1.09342	0.000503867
Acta1	-1.08554	0.0345046
Dsc3	-1.08076	0.0330222
Senp8	-1.07757	0.0311865
Sqor	-1.07498	9.24888e-05
Deptor	-1.06888	0.0057999
Sfxn2	-1.0677	0.00103675
Lrrc34	-1.06698	0.00439728
Nubpl	-1.06167	0.0127631
Cfap54	-1.05883	2.69976e-05
Pofut1	-1.05379	1.17483e-06
Retsat	-1.0507	0.0117427
Cep41	-1.04495	0.0443835
Scnn1g	-1.04481	8.99174e-05
Edn1	-1.04398	7.93063e-06
Mdm4	-1.03949	0.0195763
Slc22a8	-1.03915	8.0989e-05
Ankrd45	-1.03726	5.03976e-05
Mrpl10	-1.03303	6.05599e-06
Cyp7b1	-1.03167	0.00256199
Styxl1	-1.02933	0.045703
Adam21	-1.02461	0.0184526
Mzf1	-1.02434	0.00334774
Fzd1	-1.01964	0.00144695
Lmln	-1.01932	0.000805295
Fam151a	-1.01817	0.00254281
Casp12	-1.01776	0.0307413
Btbd17	-1.0163	0.00512459
Nhs	-1.01601	0.000546925
Iqch	-1.01493	0.00614208
Tmem198b	-1.01217	0.0052023
Ccdc9b	-1.00463	0.0192793
Nckap1l	-1.00364	0.0070547
Mpz	-1.00138	3.71072e-10
Plbd1	-1.00133	0.000315581
Slc22a6	-1.00099	0.000568012
Atp2c2	-0.998084	0.00112733
Dnase1l3	-0.997135	0.0067813
Atg16l2	-0.996936	0.0127668
Grik3	-0.996083	0.000888415
Sh3pxd2a	-0.995903	0.000829029
Mettl27	-0.994182	0.00562025
Adhfe1	-0.989956	0.00235049
Fbln7	-0.989429	0.000445107
Mthfsd	-0.984658	7.90431e-09
Ccdc190	-0.981993	0.0155831
Sec31b	-0.977396	2.74448e-06
Tlcd5	-0.97655	0.0145237
Camk1g	-0.968768	0.0178954
Slc6a1	-0.967639	0.00148107
Eef2kmt	-0.966878	0.0292655
Slco2a1	-0.966678	0.000458209
Mettl15	-0.964565	0.0067813
Fam187a	-0.961871	0.0410305
Wfikkn2	-0.961055	0.0441905
Srl	-0.958231	1.355e-05
Cavin2	-0.957983	0.0116512
Mamdc2	-0.957854	0.000307042
Mindy4	-0.957343	7.64772e-05
Mov10l1	-0.948515	0.00562074
F8	-0.945629	0.0474886
Slc2a4	-0.945211	3.97189e-06
Cspg5	-0.942215	0.0217262
Abhd12b	-0.941621	1.25337e-05
Cenpq	-0.939874	0.0375495
Vwa3a	-0.938211	0.000288772
Plpp3	-0.936727	0.000289991
Acrbp	-0.935545	0.0211966
Gm11992	-0.933546	2.92305e-06
Dsg2	-0.93244	0.0217262
Gria1	-0.928768	0.00162715
Omd	-0.928319	0.0195595
Alg6	-0.928315	0.0203411
Abca9	-0.92793	0.0015558
Cr2	-0.926562	0.0228034
Thnsl2	-0.92627	0.000580545
Aldh1a2	-0.922863	0.0375517
Ttr	-0.922617	2.48673e-06
Ogn	-0.921731	1.80223e-07
Ckmt2	-0.921455	0.00439728
Lrp8	-0.919537	0.00283186
Amhr2	-0.91827	0.000102596
Apcdd1	-0.917386	2.36314e-06
Eif4e3	-0.91296	0.00120419
Prdm11	-0.90994	0.0292655
Ildr2	-0.909615	2.29988e-07
Nepro	-0.909332	0.0026047
Mthfr	-0.909097	0.0107944
Srgn	-0.904764	2.69739e-06
Rgs5	-0.903889	1.86357e-07
Sult1c1	-0.903843	0.000178928
Smoc2	-0.898588	4.6733e-05
Fstl1	-0.898562	0.000360127
Sod3	-0.897948	3.63891e-05
Pdzd8	-0.894945	8.0989e-05
D3Ertd751e	-0.894103	0.00538099
Gpt2	-0.890511	8.41275e-05
Ccdc24	-0.889825	0.0426542
Hspb11	-0.888525	0.000708914
Cabcoco1	-0.88648	0.00230417
Spata7	-0.885144	0.0371999
A130010J15Rik	-0.882729	0.00510761
Ciart	-0.882155	0.000829029
Nutm1	-0.881822	0.0348365
Gpc6	-0.878619	0.00156391
Xylb	-0.863676	0.00730332
Matn2	-0.862572	0.0233873
Kctd18	-0.861731	0.0164005
Lrrc6	-0.85786	0.0198759
Slc27a3	-0.857412	0.00778264
Ucp2	-0.856835	8.7488e-05
Suclg2	-0.856764	9.02082e-05
Renbp	-0.855964	0.000188684
Plxdc1	-0.854372	0.00136846
Klhl14	-0.851842	0.00230417
Ttll8	-0.851007	0.0192793
Slc30a1	-0.849774	1.11036e-05
Ppef1	-0.849126	0.0405052
Gart	-0.849107	6.89128e-07
Wdr86	-0.847407	0.0165301
Lmf1	-0.847319	0.0140162
Zfp275	-0.847318	0.033183
Vps36	-0.846834	0.00883161
Chchd6	-0.84664	0.00150492
Slc38a6	-0.846085	0.000698012
Babam2	-0.845543	1.10058e-05
Zbtb39	-0.843712	0.0127668
Bbs4	-0.842368	0.00862296
Car4	-0.838846	0.00221534
Btbd18	-0.838283	0.044019
Galnt15	-0.837413	0.018513
Hsd17b11	-0.836907	4.30281e-05
Il17ra	-0.836124	8.40069e-05
Flvcr2	-0.834837	0.0262996
Adcy7	-0.833996	0.00131533
Midn	-0.83381	0.000872735
Anxa1	-0.833387	0.00103084
Scamp5	-0.832067	0.00942061
Rassf9	-0.83195	0.0124083
Cyp2g1	-0.831435	0.00017913
Emp1	-0.830514	0.0154464
Iqub	-0.830492	0.000278899
Ears2	-0.828776	0.0194681
Zfp36l1	-0.822826	5.44025e-05
Hs1bp3	-0.821998	0.046412
Rnf112	-0.821838	0.00041729
Srr	-0.821541	0.000153972
Cpxm2	-0.821333	0.00292209
Igfbp4	-0.820785	0.00704196
Mif4gd	-0.819432	0.00162407
Zc3h6	-0.818339	0.00021525
Gstt3	-0.817954	0.000226396
Oscp1	-0.81678	0.0168229
Wdr78	-0.816425	0.00635607
Qtrt2	-0.8152	0.0210913
Mttp	-0.813728	0.0128304
Mlkl	-0.811529	0.0180141
Sgcd	-0.811182	0.0385431
Nit2	-0.81077	0.0192285
Btbd8	-0.810565	6.19121e-05
Tmem8b	-0.809893	0.000470042
Ttn	-0.807455	0.00480821
Coro2b	-0.806839	2.43788e-05
Abat	-0.801597	1.50381e-06
Ric3	-0.801311	0.0067793
Slc22a2	-0.80065	0.00101025
Zfp511	-0.799386	0.000433367
Frem1	-0.798948	0.00203973
Tsr1	-0.798552	0.000468549
Ulk4	-0.795619	0.0037025
Efnb1	-0.795107	0.0151924
Npnt	-0.794468	0.000414143
Dtd2	-0.793423	0.00176684
Ikzf4	-0.791703	0.000612329
Kit	-0.787041	0.01543
Slc2a12	-0.7866	0.0176553
Itga2	-0.785835	0.00826233
Hk2	-0.784654	0.000272388
Cyp2s1	-0.779361	0.00194971
Ntrk3	-0.776307	0.00427147
Lgals3bp	-0.77341	0.0290151
Col20a1	-0.772143	0.0361618
C4b	-0.770873	4.30281e-05
Slc6a3	-0.770389	0.0320995
Cav1	-0.770209	0.00250123
Trmt13	-0.768574	0.00760249
Anxa4	-0.768221	0.000120652
Slc43a2	-0.765766	0.00696867
Prcp	-0.765551	0.000206085
Me2	-0.764711	3.2265e-05
Cd68	-0.762706	0.0240945
Cfi	-0.762107	0.00809454
Trmt10a	-0.761645	0.0142459
Pecr	-0.76118	0.00480821
Lcat	-0.759838	0.00300179
Thbs1	-0.756717	3.74013e-05
Rft1	-0.755476	0.0303016
Ston2	-0.753144	0.0483331
Acox2	-0.75186	0.0137295
Fdxr	-0.748495	0.00448289
Fbxl4	-0.74727	0.0128304
Tmem256	-0.747195	0.00865222
Pm20d1	-0.745211	0.0322404
Mxra8	-0.745159	0.0072234
Glb1l	-0.74514	1.17785e-05
Tm7sf2	-0.745026	0.00936439
Rarres1	-0.744849	0.0055339
Fkbp5	-0.744252	0.0023328
Sema4f	-0.744098	0.00480821
Slc22a3	-0.743808	0.0126845
Ccdc113	-0.739998	0.0365601
Fbxl2	-0.739596	0.0143308
Eva1b	-0.738069	0.0233849
Arhgap21	-0.737603	3.63891e-05
Niban1	-0.736169	0.00292209
Aph1a	-0.735826	0.00328682
Tyrobp	-0.733777	0.0269547
Enpp2	-0.733343	0.00357104
Lum	-0.733319	0.00133709
Aspg	-0.732734	0.0377365
Thnsl1	-0.73212	0.0475702
Slc25a27	-0.73139	0.0171804
Rnf170	-0.730511	0.0329815
Zkscan1	-0.727475	0.00174285
Ift122	-0.727079	9.7566e-05
Txlng	-0.718224	0.0131653
Cry2	-0.716876	0.000279739
Luzp2	-0.715572	0.0398773
Zdbf2	-0.715011	0.0460479
Fam47e	-0.714271	0.00837963
Shc4	-0.713685	0.000282789
Plekha2	-0.713245	0.0242937
Kcna2	-0.713053	0.00601375
Greb1l	-0.71176	0.0039376
Ccdc122	-0.710911	0.0329678
Degs2	-0.709189	0.0445835
Tctn3	-0.70856	0.0251091
Slc30a6	-0.708527	0.0358291
Rassf2	-0.708492	0.000158966
Rgs7bp	-0.707021	0.0394769
Sntb1	-0.705684	0.0358291
Ankrd49	-0.704706	0.00643645
Large2	-0.703671	0.00907138
Mlxipl	-0.703044	0.000552823
Mutyh	-0.701711	0.0203411
Cxadr	-0.701044	0.0152078
Poli	-0.699496	0.044463
Shmt1	-0.698928	0.0421356
Man2c1	-0.698631	0.00215656
Rab20	-0.698581	0.00116172
Col14a1	-0.697954	0.0343089
Ctsk	-0.697462	0.0133882
Tmem52	-0.697011	0.00816147
Csf1r	-0.697004	0.00152473
Pigs	-0.696718	1.89137e-05
Col3a1	-0.696313	0.0125699
Bmp6	-0.696187	0.0330222
Echdc2	-0.695013	0.000233184
Agbl2	-0.693632	0.0172257
Pole	-0.693008	2.1896e-07
Col4a4	-0.692273	0.0184634
Ptprc	-0.691281	0.0350864
Nek3	-0.690979	0.035479
Rab36	-0.690364	0.0135466
Ivd	-0.689826	0.000112881
Slc20a2	-0.689183	8.35077e-06
Dnah9	-0.687203	0.011803
Syne1	-0.685592	0.00645802
Polk	-0.684731	0.0411433
Gaa	-0.682965	0.00400464
Ccdc115	-0.680429	0.0397887
Vinac1	-0.680161	0.0210938
Patz1	-0.680028	0.00093357
Galnt12	-0.678728	0.0422978
Echdc3	-0.676759	0.0356935
Scara3	-0.67653	7.43543e-05
Gldn	-0.676502	0.000762902
Cdh1	-0.674316	8.88044e-05
Gin1	-0.672807	0.0253824
Nhlrc1	-0.672177	0.0324573
Phkg1	-0.67072	0.0268921
Tyk2	-0.670609	0.00661815
Tns4	-0.670361	0.0225866
Lpcat1	-0.669545	0.0303016
Zfp105	-0.669198	0.00202213
Tgfbr2	-0.669	0.00576487
Hacd4	-0.668481	0.0218552
Rgsl1	-0.668181	0.0314557
Foxj1	-0.666462	0.0242094
Rtp3	-0.665941	0.032389
Fpgt	-0.665888	0.0376244
Plxnd1	-0.665842	2.34398e-05
Amdhd2	-0.664155	0.000385885
Gspt2	-0.663801	0.027466
Cfap43	-0.663519	1.4441e-06
Sned1	-0.662069	0.00173851
Zfp469	-0.661789	0.0488591
Hacd2	-0.661567	0.0202416
Saal1	-0.661376	0.0233354
Arl4d	-0.660731	0.0483331
Adrb2	-0.659391	0.0496876
Map3k9	-0.658772	0.0376244
Mcts1	-0.658709	0.0138646
Atp6v0a4	-0.658464	9.29937e-05
Ccdc3	-0.656783	0.0198537
Cfd	-0.656782	0.0293039
Tmem98	-0.655318	0.0115697
Gabra3	-0.654374	0.000195618
Cdk15	-0.651227	0.00448289
Col16a1	-0.649961	0.0150842
Abca1	-0.649326	0.033183
Cth	-0.648454	0.0222645
Galnt16	-0.647059	0.0237756
Antxr1	-0.646989	0.0178601
Il10rb	-0.646665	0.00371174
Npl	-0.646633	0.0075582
Klhl41	-0.646596	0.0442582
Dgcr6	-0.645808	0.000945349
Col5a1	-0.645126	0.00662401
Polr1e	-0.645034	0.0187202
Pwwp3a	-0.644014	0.00269556
Ptpru	-0.644001	0.0287873
Trub1	-0.643353	0.0199261
Pex16	-0.642865	0.0037025
Nupl2	-0.642722	0.00643645
Rin3	-0.642553	0.0353005
Pex26	-0.642182	0.015299
Slc39a9	-0.64208	0.0157561
Rbm12	-0.641489	0.0350222
Corin	-0.641353	0.0172257
Cntn1	-0.640885	0.00204346
Nif3l1	-0.638696	0.0112457
Twsg1	-0.638532	0.00820466
Dll1	-0.637842	0.0312341
Obscn	-0.636877	0.0455386
Klkb1	-0.63543	1.43977e-05
Ganc	-0.63463	0.0268303
Casp8	-0.631278	0.0459498
Abcg2	-0.631276	0.00730332
Selenop	-0.62972	0.00303673
Recql5	-0.62919	0.0148374
Stard8	-0.627082	0.00321363
Pgap2	-0.62483	0.0324957
Cldn11	-0.624228	0.00149424
Rgl3	-0.623698	0.0361349
Tgfbi	-0.623514	0.0404491
Spice1	-0.619159	0.0037025
Ccdc14	-0.617466	0.0200967
Vipas39	-0.61633	0.0072585
Spata18	-0.616065	0.0196673
Stx17	-0.615546	0.0232708
Ctss	-0.614229	0.014282
Adamts2	-0.61131	0.00999651
Yipf6	-0.610626	2.31885e-06
Tbc1d2	-0.609231	0.0171905
Rgs9	-0.60886	0.0100432
Fkbp10	-0.608661	0.0222634
Ecm2	-0.608608	0.0138047
Gxylt2	-0.60773	0.0175684
Myo5c	-0.607521	0.00331215
Rhou	-0.607001	5.09239e-06
Dnajb5	-0.605273	0.00500435
Tsnaxip1	-0.605236	0.0416117
Lgals3	-0.605133	0.0196673
Gpr155	-0.603764	0.0057999
Gfus	-0.603732	0.00633849
Tango2	-0.603553	0.000330032
Invs	-0.603072	0.0197838
Pepd	-0.601878	0.00576487
Gorasp1	-0.60044	0.00283178
Il33	-0.600282	0.00606519
Jam2	-0.600159	0.00643645
Mpp2	-0.598304	0.0210219
Bbs1	-0.598272	0.0234885
Vps26c	-0.597672	0.00951928
Adgrg6	-0.597223	0.000116367
Dennd6a	-0.597079	0.00355801
Ddx58	-0.595888	0.0272934
Mecr	-0.595699	0.00437233
Ice2	-0.59528	0.0164149
Xk	-0.594945	0.00730332
Senp1	-0.594638	0.0304284
AW209491	-0.59429	0.0137868
Creb3l2	-0.59348	0.0454218
Snapin	-0.593342	0.0491111
L1cam	-0.593108	0.0211252
Fst	-0.592996	0.0274487
Cyp2u1	-0.592593	0.000352916
Kif9	-0.59216	0.0441905
Kdm1b	-0.591897	0.00688224
Rasgrp3	-0.590679	0.0191175
Vim	-0.589617	0.00132026
Pik3r1	-0.587445	0.00221614
Zfp608	-0.586509	0.00480821
Lpcat2	-0.585481	0.0248149
Ecscr	-0.585397	0.0432377
Zup1	0.585202	0.0108208
Ets1	0.585819	0.0173541
Ptdss2	0.586773	0.00511883
Erf	0.586855	0.00848431
Tcof1	0.587022	0.00136045
Fam220a	0.58768	0.00059068
Rhot1	0.591179	6.88961e-07
Srrm3	0.591492	0.00880836
Zgpat	0.592288	9.93999e-05
Metap1d	0.592384	0.0263769
Gpatch11	0.593011	4.65379e-05
Sync	0.593049	0.0429224
Trp53inp1	0.593051	0.000916031
Cep83	0.593139	0.00886181
Smarca5	0.593352	0.000203059
Rbbp6	0.594691	0.000322305
Whrn	0.597833	0.015929
Irf2bp1	0.597863	0.00172841
Asic3	0.600962	0.00520754
Nfkbia	0.601337	0.0118624
Thoc3	0.602715	0.0017473
Cars	0.603231	1.54326e-05
Prpf38b	0.603913	2.86188e-05
Pkn1	0.603916	1.89585e-05
Frmd4b	0.604067	0.0014529
Adap2	0.605374	0.00996296
Mafg	0.606417	0.00299599
Sgsm3	0.60725	0.000201974
Nom1	0.607252	0.00497884
Gpld1	0.607994	0.00797477
Zgrf1	0.608433	0.0295533
Rnf8	0.608669	5.17804e-05
Yy1	0.608708	0.00282845
Rps19bp1	0.609378	0.0203716
Aox1	0.609802	0.0340681
Kcns3	0.610208	0.00511883
Fgd4	0.611626	0.0453975
Mark3	0.613794	1.702e-05
Aven	0.613996	0.0216606
Upf2	0.614215	2.31733e-05
Klf2	0.615125	0.0020966
Mrps34	0.616016	0.0398882
Arpp21	0.616327	0.0302375
Ints7	0.616464	0.0118624
Wac	0.618111	0.000412184
Zfp771	0.618563	0.011147
Ahdc1	0.621124	0.0213579
Zfp770	0.621797	0.0426033
Zbtb18	0.621891	0.0260288
Iws1	0.622701	1.11355e-05
Plod1	0.622844	0.00931109
Fbxo33	0.624389	0.00456435
Gas2l1	0.628544	8.88044e-05
Ilvbl	0.63056	1.56943e-05
Dusp5	0.631323	0.0398773
Tbc1d12	0.631728	0.000468549
Cebpb	0.632054	0.0441905
Nasp	0.634731	0.002545
P3h2	0.635482	0.00194971
Fastkd5	0.635861	0.00307336
Lrrc42	0.636234	0.0217542
Sco2	0.637316	0.00437064
Kntc1	0.638177	0.0246685
Cers5	0.63897	0.000302759
Adra2a	0.639664	0.04536
Lyar	0.639949	4.57349e-05
Ephb4	0.640329	0.0222685
Gfod2	0.641852	0.000352916
Kcnh6	0.642748	0.0135158
Trim39	0.643201	0.00334774
Emc6	0.643572	0.00847088
Ngef	0.643574	0.0125663
Psmg3	0.643797	0.00244513
Fam78a	0.64589	0.0057999
Camsap2	0.646352	5.28816e-05
Map3k4	0.647835	2.34398e-05
Stambpl1	0.648346	0.00833857
Stx2	0.650309	0.0001145
Tmem62	0.652744	0.0037067
Cpeb3	0.65282	1.21254e-05
Zbtb7b	0.65522	0.000272338
Hebp2	0.656856	0.00234999
Cnst	0.660997	2.60943e-06
Pdlim4	0.661875	0.000403907
Repin1	0.662716	1.41886e-05
Dexi	0.662874	0.000358045
Srrt	0.666347	1.39594e-06
Nfkbie	0.667463	0.00591901
Slc29a4	0.667908	0.00122125
Atp8a1	0.669807	0.000120143
Socs5	0.670186	0.021593
Pnmt	0.671316	0.0148186
Pxylp1	0.675741	0.0331169
Arntl	0.675803	0.0340223
Apbb2	0.678351	0.0119006
Phf23	0.678732	0.000160732
D11Wsu47e	0.679499	0.00879074
Nelfb	0.681368	0.000315581
Tatdn2	0.681475	0.000167597
Pde4c	0.683142	0.00867718
Mboat1	0.683562	0.00774556
Syde2	0.685758	0.00363739
Tmem14a	0.685988	0.0191175
Serpinb8	0.689521	0.0329815
Jup	0.689969	1.25733e-06
Phactr3	0.69032	0.000553514
Sclt1	0.690802	0.000139904
2810006K23Rik	0.693037	0.00340949
Robo4	0.69312	0.0323351
Ss18l2	0.69402	0.00188855
Rab11fip5	0.694474	0.00185119
Bicd1	0.695069	0.00103675
Tmprss6	0.698732	0.0265546
Chgb	0.699054	2.40184e-05
Trpc3	0.699366	0.0220512
Srcin1	0.700488	0.000314768
Mtx2	0.701878	5.28878e-07
Taf4b	0.702103	0.00173397
Pkp4	0.702641	7.68659e-07
Thoc6	0.702661	0.0476059
Mdn1	0.703568	0.0153416
Synj2	0.704999	5.7199e-08
Tgfbr3	0.705334	6.78139e-07
Lrrc4	0.706351	0.0234653
1600014C10Rik	0.706582	0.0237362
Mrps7	0.70861	0.0409429
Slc4a11	0.712271	6.19163e-06
Birc2	0.713392	2.03777e-06
Ripor3	0.714776	6.74284e-06
Senp6	0.715498	0.000617637
Ptms	0.715528	8.36855e-06
Vav3	0.715535	0.00078388
Mrps35	0.716615	0.000630926
Slc38a2	0.718559	0.00248394
Fam131a	0.718738	0.00436379
Gchfr	0.719791	0.0104488
Hs3st2	0.720247	0.00618362
Lin9	0.720265	0.00984134
Baz1a	0.720691	0.00774556
Ehbp1l1	0.721327	7.94462e-07
Safb2	0.72185	0.000294013
Frmpd3	0.721855	0.0120548
Shcbp1l	0.722055	0.0469177
Fhod1	0.722802	1.38535e-05
Mab21l3	0.723504	0.00387173
Mab21l2	0.723532	0.016404
Slc30a9	0.723636	5.18302e-06
Mad1l1	0.724028	0.000103155
Klhl21	0.727783	9.7623e-05
Nfyb	0.729552	0.000476974
Gipc3	0.730072	3.69449e-07
Homer3	0.732045	0.00676765
Ppp4r3a	0.732466	3.76997e-06
6430571L13Rik	0.733442	0.000275181
2810004N23Rik	0.735537	6.47314e-06
Igsf11	0.736	4.50629e-07
Cald1	0.736651	1.99841e-05
Rapgef1	0.737379	2.06515e-08
Mcph1	0.738726	0.0438722
Pou4f3	0.741968	0.0229065
Smg5	0.74423	2.86881e-07
Olfml3	0.744258	0.000568012
Usp53	0.745713	0.000401967
Ecrg4	0.746443	0.0329815
Ralbp1	0.746677	1.14267e-08
Cep104	0.747328	1.20337e-05
Csrnp1	0.747469	0.0020966
Cdc42ep2	0.747854	0.000660415
Abhd8	0.749529	5.85249e-05
Sap30l	0.750795	0.0151924
Uaca	0.751107	3.33522e-06
Tmem61	0.752491	0.0085973
Rnf217	0.754087	0.029502
Bcar1	0.755235	1.99904e-05
Nfkbiz	0.756641	0.000568012
Pacc1	0.758199	0.00241866
Isyna1	0.760366	9.56098e-05
Rcc1	0.761112	0.0303016
Gpr37	0.761747	0.000153627
Ppp1r13l	0.762466	0.0210913
Zfp664	0.763523	1.49003e-05
P2rx7	0.763582	0.0089654
Tesk2	0.764068	7.29811e-08
Rilp	0.766017	0.00994225
Gdf11	0.766509	0.00127062
Osmr	0.768203	0.0070547
Cyp26a1	0.769179	0.0172257
Luc7l3	0.769835	0.00031414
Asphd1	0.770069	0.00696867
Chdh	0.770471	0.000362789
Nt5c3	0.776352	8.88044e-05
Cdkn2c	0.778683	0.000468593
Clk1	0.779583	4.74022e-06
Adssl1	0.779632	1.08529e-07
Ncoa3	0.782223	0.00448289
Cab39l	0.782708	8.36855e-06
Mdfic	0.784915	0.000320873
Nek2	0.785095	0.0288133
Rasl11b	0.787352	0.000290328
Exoc3l	0.788429	0.0205332
Pygb	0.791294	2.30038e-06
Nr4a1	0.791405	0.00126064
Ampd2	0.795534	1.50424e-05
Hint1	0.80029	3.17412e-05
Lrp4	0.800597	0.000153972
Npepps	0.805501	5.5801e-08
Ccdc102a	0.809225	0.000359032
Kpna2	0.810059	8.65433e-05
Arhgef10l	0.81357	2.98945e-05
Mtfp1	0.818542	2.74448e-06
Rgcc	0.819831	5.74979e-07
Inpp5b	0.822781	6.89128e-07
Pdk4	0.825197	4.89983e-06
Hras	0.829268	4.62561e-05
Osbpl6	0.831444	4.89983e-06
Dcst2	0.832305	3.07844e-08
Tmem130	0.833646	0.00173397
Dusp1	0.833879	4.77427e-06
Atp6v1e1	0.836232	1.01377e-05
Memo1	0.839568	5.862e-11
Cenpc1	0.840546	1.90458e-06
Capg	0.84245	0.00041729
Zfp143	0.843005	3.16264e-06
Sntg1	0.845118	9.02082e-05
Shox2	0.849613	0.0452576
Slc38a4	0.850865	0.00131533
Arhgef19	0.852712	0.000138181
Myo3a	0.853219	0.0101041
Pir	0.857537	6.62387e-06
Klf4	0.859737	3.27886e-05
Glis2	0.860921	1.75654e-05
Shroom3	0.86874	2.98563e-06
Gjc3	0.868988	0.0449259
Slc4a10	0.873349	2.669e-05
Gpr4	0.875862	0.00258149
Ccdc50	0.882446	2.99538e-06
Cdr2	0.882792	0.000976342
Ppm1h	0.883782	1.85992e-06
Pif1	0.88926	0.0315657
Tmem135	0.889504	3.18791e-05
Cylc1	0.891751	0.0192062
Qpct	0.891911	2.62954e-05
Strbp	0.894751	1.75979e-10
Dpp9	0.895076	0.000878394
Cntn2	0.898483	0.000805295
Pbk	0.903205	0.00696598
Tead2	0.917936	2.1424e-07
Nos3	0.918176	0.000406413
Npas1	0.921847	0.00221534
Ier3	0.925464	2.6587e-05
Rcan1	0.928463	6.84723e-05
Rbm15	0.930254	0.00160892
Fbxo43	0.93158	0.0363749
Sox8	0.934798	2.34719e-05
Rassf1	0.935288	0.000220801
Ube2ql1	0.937219	0.000465288
Tmem265	0.939202	0.0381961
Grk4	0.940956	2.7627e-05
Ints13	0.942824	2.91661e-09
Galm	0.948385	0.000711754
Junb	0.951009	0.000348521
Snorc	0.95256	0.0329815
Sgpl1	0.955904	9.67967e-08
Rxrg	0.956526	0.0148374
Cks2	0.957449	0.000553514
Rph3al	0.95757	0.0307021
Pim3	0.959039	0.000260003
Maff	0.959313	0.00207048
Ticam1	0.961636	2.08469e-06
Bambi	0.965752	8.36223e-05
Aspa	0.96901	0.0188625
Zmynd10	0.975848	0.0154946
Pola2	0.983486	5.28558e-09
4930579G24Rik	0.993594	0.0428069
Fzd10	0.996755	0.00897021
Rdh13	0.998444	0.0130651
Lpl	0.999817	0.0196578
Card14	1.00107	0.00748487
Hexim1	1.00678	3.01628e-11
Far2	1.01139	0.000160732
Nrarp	1.02196	0.0111342
Plekha3	1.02488	2.91661e-09
Ackr1	1.04022	0.000468679
Gm29797	1.04426	0.00672236
Rbbp8nl	1.0506	2.7267e-05
Fosl2	1.05079	0.00473508
Fam180a	1.05213	0.048245
Spire1	1.05856	3.90189e-08
Arg2	1.06109	1.7364e-25
E2f1	1.06281	0.00375475
Ddx39a	1.06311	2.00844e-10
Hcar1	1.07203	0.00243684
Sertad1	1.07612	6.19914e-06
Tmem45a	1.0766	0.00879257
Ptgs1	1.09677	1.15698e-06
Prdm10	1.11481	1.46984e-08
Lrg1	1.11797	0.0401448
Twnk	1.12336	1.67236e-06
Grb14	1.12583	7.14329e-20
Rubcn	1.13186	5.48692e-15
Ier5l	1.13862	0.0151924
Ilf2	1.14751	2.81237e-17
H2az1	1.14788	2.91661e-09
Septin3	1.1487	0.00676765
Ppp1r1a	1.15705	1.21994e-05
Pdp2	1.18247	7.11957e-06
Atf4	1.18564	1.41267e-12
Clec1a	1.19052	5.4845e-12
Crybg1	1.237	1.93724e-05
Sucnr1	1.24741	2.24516e-15
Tfdp2	1.24852	2.46679e-14
Adcy1	1.25416	3.80475e-05
Espnl	1.25476	0.00583269
Jmjd6	1.25607	4.65706e-07
Aldh8a1	1.26596	0.0140162
Ndp	1.26854	3.09571e-16
Mmd	1.27445	8.01654e-19
Srpx2	1.27847	0.00293037
Ppp1r14a	1.27877	2.46679e-14
Adamts9	1.28153	2.45501e-07
Kctd14	1.29189	2.08686e-09
Liph	1.31309	8.15166e-10
Me1	1.32933	7.14329e-20
Hhipl2	1.34472	0.0382853
Fignl1	1.36476	0.000470965
Myl7	1.38308	0.0365574
Art5	1.39254	8.77306e-05
Paqr7	1.4	7.68469e-14
Akap5	1.41843	0.0118214
Ccdc141	1.42183	3.02113e-13
Socs3	1.44761	0.0228704
Wnt7b	1.45664	1.01043e-08
Mapkapk5	1.49932	1.58646e-26
Mcrip2	1.5072	2.46284e-17
Oasl1	1.52969	1.79866e-06
Gem	1.54572	0.0129264
Fam83d	1.56352	4.04815e-05
Nr4a2	1.56366	1.30526e-06
Grrp1	1.58259	0.011931
Pnpla3	1.58399	0.0391123
Fam43b	1.62873	5.46676e-12
Fos	1.65052	5.28878e-07
Rnf24	1.67602	1.37307e-10
Nr5a2	1.70636	0.00256199
Kirrel2	1.76492	0.0094886
Dll4	1.7654	2.26679e-06
Atp6v0d2	1.81453	0.0262181
Igfbp1	1.89957	0.000135662
Catsper4	2.00448	0.046412
Pck1	2.00666	0.0186825
Efhc2	2.05434	6.84338e-12
Rrad	2.1123	0.000369783
Acod1	2.16927	9.21533e-05
Crabp1	2.26833	1.46984e-08
4930451I11Rik	2.26872	0.0370882
Tmc3	2.29124	0.0498193
Pgc	2.31423	0.0111206
Ccl2	2.32392	0.0129264
Zg16	2.57207	0.0445258
Prss35	2.59458	1.70987e-25
Olfr449	2.64904	0.00131533
Ranbp3l	2.83365	3.4613e-64
Il13ra2	2.92239	0.017641
Neurl3	3.23357	0.00315641
Tbx19	3.81306	0.0192062
Anxa13	7.81799	2.92197e-06

## Sheet: Sheet 4
Table S4. The GO and KEGG enrichment analyses for the down-regulated DEGs in mice.
GO terms	Description	FDR	Involved genes
GO:0006811	monoatomic ion transport	7.50082e-31	TMEM266, HEPHL1, SLC34A3, KCNH2, CHRNB2, CHRNB4, ATP6V1G1, CHRNB3, ATP6V1G2, SLC6A17, SLC6A15, CACNA2D2, ATP1B1, GABRG2, SLC5A6, SLC9A2, SLC9A3, CACNB3, CACNB4, KCNQ2, KCNQ4, GRIA1, GRIA2, KCNE1, CHRNA3, CHRNA5, TMEM63C, CHRNA4, SLC22A2, CHRNA6, ITPR1, SLCO5A1, LRRC55, LRRC52, SLC5A5, TRPM1, KCNMB2, KCNN1, ATP6V0A4, SLC38A3, GRIA3, ASIC1, ATP6V1C2, SLC4A10, SLC4A11, GRIN2C, TCN2, SLC22A8, SCN2B, …
GO:0034220	monoatomic ion transmembrane transport	8.04898e-27	CLIC6, KCNK9, KCNC2, LRRC38, KCNC3, GRIK1, CNGA2, SCN5A, PANX3, CHRNB2, KCNH2, TRPC5, CHRNB4, CHRNB3, CACNA2D2, KCNAB2, KCNAB3, GABRG2, TMEM37, CACNB3, CACNB4, KCNQ2, KCNQ4, SCN4B, HCN4, GRIA1, HCN3, GRIA2, CHRNA3, KCNE1, CHRNA5, TMEM63C, CHRNA4, KCNA1, CHRNA6, KCNA2, ITPR1, LRRC55, LRRC52, TRPM1, CACNG8, KCNMB2, KCNN1, SLC17A6, SLC17A7, KCNN2, CACNG2, CACNG4, GRIA3, KCNJ3, ASIC1, KCNJ10, KCNJ11,…
GO:0006813	potassium ion transport	3.52247e-18	HCN4, KCNK5, HCN3, SLC24A4, KCNE1, KCNK9, KCNC2, KCNA1, KCNC3, KCNA2, ATP1A3, LRRC52, KCNMB2, KCNN1, CNGA2, SLC17A7, KCNN2, KCNJ3, SLC12A2, NSF, KCNH2, KCNJ10, KCNJ11, KCNIP1, KCNIP2, ABCC8, KCNB2, KCNAB2, ATP1B1, KCNAB3, KCNS1, KCNS3, KCNQ2, KCNQ4, KCNK1, KCNK2, KCNK3, HCN2
GO:0071805	potassium ion transmembrane transport	1.57987e-17	HCN4, KCNK5, HCN3, SLC24A4, KCNE1, KCNK9, KCNC2, KCNA1, LRRC38, KCNC3, KCNA2, WNK4, GRIK1, LRRC55, LRRC52, DPP6, KCNN1, KCNN2, KCNH2, KCNJ10, KCNJ11, KCNK10, KCNIP1, EDN3, KCNIP2, KCNB2, SLC9A2, SLC9A3, KCNS1, KCNS3, KCNQ2, KCNQ4, KCNK1, KCNK2, KCNK3, HCN2
GO:0007399	nervous system development	8.04201e-12	PCSK2, NRSN2, NRSN1, CHD5, GRIK1, ELAVL3, RNF112, ATCAY, ZIC2, DPYSL2, EPM2A, RBFOX3, EPHA8, ISLR2, PAX3, PAX6, NRG1, POU3F2, NME1, ENAH, ADCYAP1, ADGRB1, DCX, ITGA8, INA, MET, DBN1, SHANK1, CAMK2B, GPM6A, BRSK1, SEMA7A, CHRNA3, BRSK2, NRN1, AMIGO1, GATA3, BRINP2, BRINP1, DCDC2A, SLITRK1, CHN1, BEND6, NTNG1, NGFR, NTRK2, NTRK3, SEMA4G, POU4F1, TTLL7, GLRB, NOVA1, FGF18, SARM1, MDGA1, SCN2B
GO:0035725	sodium ion transmembrane transport	2.26459e-11	HCN4, HCN3, SLC24A4, WNK4, GRIK1, SLC6A1, SLC5A5, SCN5A, ASIC1, SLC12A2, SLC34A3, SLC6A17, SLC6A15, SLC6A12, SLC6A11, ATP1B1, SLC8A3, SLC9A2, SLC9A3, SLC6A7, KCNQ2, KCNK1, SCN4B, HCN2, SCN2B
GO:0055085	transmembrane transport	1.75681e-10	SLC44A3, KCNC2, KCNC3, SLC35F1, AQP4, AQP2, TMEM266, CNGA2, SLC16A9, SCN5A, KCNH2, TRPC5, SLC13A4, SVOP, ABCC8, SLC9A2, SLC5A6, SLC9A3, KCNQ2, KCNQ4, SLC25A4, HCN4, HCN3, OCA2, SLC45A2, SLC24A4, SLC22A6, SLC47A1, SLC22A2, KCNA1, KCNA2, ITPR1, SLC5A12, SLC5A5, TRPM1, SV2B, SV2A, SLC19A3, SLC17A6, SLC17A7, SLC13A5, SLC25A25, SLC12A2, TRPA1, KCNB2, SLC4A10, SLC16A11, SLC4A11, SLC8A3, GJB2, KCNS1, GJ…
GO:0007268	chemical synaptic transmission	5.62496e-10	GRIA1, GRIA2, CHRM5, NRXN2, CDH8, HTR7, HRH3, SV2B, SV2A, PENK, SNCG, SLITRK5, SLC17A7, DLGAP1, CHRNB2, CHRNB4, UNC13A, GABRA5, HTR1A, SYP, GRIN2C, GABRG2, GRIN1, GJD2, CACNB3, CACNB4, GLRB, DLG4, APBA1, APBA2, MET
GO:0042391	regulation of membrane potential	8.75031e-10	HCN4, HCN3, CHRNA3, CHRNA4, KCNA1, GRIK1, RIMS2, RIMS4, DPP6, RIMS3, CACNG2, ASIC1, CHRNB2, KCNH2, CHRNB4, KCNJ10, KCNJ11, GRIN2C, GRIN1, CACNB4, GLRB, KCNQ2, CNIH2, KCNK2, HCN2
GO:0099171	presynaptic modulation of chemical synaptic transmission	1.3857e-09	CHRNB2, NGFR, CHRNA3, CHRNB3, NRN1, CHRNA5, CHRNA4, PRKCE, CHRNA6, HTR1A, NRXN2, GRIK1, ADCY1, ADRA2A, HTR7, APBA1, DRD1, APBA2, PFN2
GO:0010976	positive regulation of neuron projection development	2.1213e-09	CAMK2B, NDRG4, AMIGO1, STMN2, ITPR1, PTN, ZFP804A, HTR7, CNR1, MDK, GPC2, APBB1, TRIM67, NGFR, NTRK2, PLK5, NTRK3, ACSL6, NRG1, AGT, NME1, ADCYAP1, CPEB1, PCP4, RIT2, LRRC7, FEZ1, CNTN1, SERPINI1, MET, PTPN5, DBN1
GO:0006814	sodium ion transport	9.53453e-09	HCN4, HCN3, SLC24A4, ATP1A3, SLC5A12, SLC5A5, SLC17A6, SLC17A7, SCN5A, SLC13A5, SLC38A3, ASIC1, SLC12A2, SLC34A3, SLC6A17, SLC6A15, SLC4A10, SLC4A11, ATP1B1, SLC5A6, SLC8A3, SLC9A2, SLC9A3, SCN4B, HCN2, SCN2B
GO:0007409	axonogenesis	9.53453e-09	SNAP25, BRSK1, SPTBN4, CNTNAP1, BRSK2, NRN1, ATL1, AMIGO1, PITPNA, ADCY1, UCHL1, CCKAR, SLITRK2, SLITRK1, SLITRK3, SLITRK5, NEFL, CTNNA2, NTNG1, PAX6, ISL1, POU4F2, ISL2, MAP1B, MAP1A
GO:0019228	neuronal action potential	1.35017e-08	GRIA1, CHRNB2, MYH7B, CHRNB4, CHRNA4, KCNA1, KCNA2, GPR88, SOD1, GJD2, DPP6, DCDC2A, KCNQ2, KCNMB2, SCN5A, DRD1, SCN4B
GO:0007626	locomotory behavior	1.68248e-08	SNAP25, CHRNA3, CHRNA4, GPR88, ATP1A3, ABAT, CALB1, LRRTM1, ZFP385A, PENK, DRD1, PAK5, CHRNB2, CHRNB4, ATP2B2, NRG1, SOD1, ALDH1A3, DLG4, SELENOP, PPP1R1B, CNTN1, APBA1, APBA2, ASTN1
GO:0006836	neurotransmitter transport	1.86043e-08	SLC6A17, SLC22A2, SLC6A15, SLC6A12, SLC6A11, SLC6A1, CPLX1, RIMS2, STX1B, RIMS4, SLC6A7, RIMS3, SV2B, SV2A, SLC17A6, SLC17A7
GO:0048167	regulation of synaptic plasticity	2.53619e-08	GRIA1, BRSK1, F2R, RASGRF1, ATP2B2, PTN, CRHR1, GRIN1, IGSF11, RIMS2, RIMS4, RIMS3, CALB1, JPH3, ADGRB1, KCNQ2, MAP1A, CPEB3, LZTS1
GO:0007613	memory	5.12467e-08	CHRNB2, KCNK10, ABCC8, ATP1A3, NRG1, PTN, S100B, SLC6A1, CRHR1, GRIN1, SLC8A3, HTR7, JPH3, HRH3, CNR1, SYT11, PPP1R1B, KCNQ2, MAP1A, ITGA8, DRD1, KCNK2, PAK5, ASIC1
GO:0006629	lipid metabolic process	6.40355e-07	GAL3ST1, DGKB, TECR, CYP46A1, ABHD12, SMPD2, B3GALT1, HMGCS2, PTGDS, SULT4A1, ACAD8, ACOT7, ELOVL4, PLA2G4E, ELOVL5, ELOVL2, BCKDHB, PLAAT1, ACSL6, ACSL3, TLCD3B, CPT1B, ALDH1A3, ALDH3A1, BDH1, BCAT1, PPARA, MGLL, BCAT2, ASAH2, UGT8A, ABHD3, GDPD1, ABHD6, PLA2G5, PLA2G7, ADIPOR2, PLCXD2, MTMR7, SULT1A1, RIDA, CYP4X1, OXCT1, AGMO, THEM5, ST8SIA5, PCK1, SRD5A2, SRD5A1, ST8SIA1, ADHFE1, PLCL1, SLC16…
GO:0048791	calcium ion-regulated exocytosis of neurotransmitter	1.08253e-06	RIMS2, SNAP25, STX1B, RIMS4, SYT2, RIMS3, SYT1, SYT11, SYT13, SYT7
GO:0014059	regulation of dopamine secretion	1.16121e-06	CHRNB2, SYT3, SYT2, SYT1, SYT11, CHRNA4, CHRNA6, KCNA2, SNCG, SYT13, SYT9, SYT7
GO:0051899	membrane depolarization	2.2512e-06	CHRNB2, CHRNB4, CHRNA3, CHRNB3, CHRNA5, CHRNA4, CHRNA6, ATP1A3, GRIK1, PRKCZ, CNGA2, SCN5A, CACNG2
GO:0035249	synaptic transmission, glutamatergic	3.38045e-06	GRIA1, NAPB, GRIA2, UNC13A, GRIK1, GRIN2C, CDH8, GRIN1, CACNB4, DCDC2A, SLC17A6, SLC17A7, DRD1, CNIH2, GRIA3
GO:0035094	response to nicotine	3.78251e-06	CHRNB2, CHRNB4, CHRNA3, GABBR1, CHRNB3, CHRNA5, CHRNA4, CHRNA6, ABAT, CNR1, PPP1R1B, PENK, KCNK1, NKX6-1
GO:0001508	action potential	4.73614e-06	CHRNB2, KCNJ11, KCNIP2, KCNC2, ABCC8, KCNA1, KCNB2, KCNC3, KCNA2, KCNS1, KCNS3, KCNQ2, KCNMB2, NDP
GO:0019226	transmission of nerve impulse	8.35714e-06	SPTBN4, CACNG8, KCNQ2, PENK, CHRM5, ATP1A3, DRD1, CACNG2, CACNG4, CACNG5, JAM3, SOD1
GO:0035640	exploration behavior	8.80007e-06	BRINP1, JPH3, CHRNA4, LRRTM1, LMO3, KCNQ2, HTR1A, ABAT, NDP, PTPN5, CRHR1
GO:0042220	response to cocaine	1.37486e-05	GRIA1, CHRNB2, MYRF, ABAT, HNMT, SLC6A1, CNR1, DLG4, PPP1R1B, PGR, DRD1, CACNG4, ADGRL3
GO:2000463	positive regulation of excitatory postsynaptic potential	1.39906e-05	RIMS2, NGFR, STX1B, CACNB3, CUX2, DLG4, GRIN2C, PRKCZ, DBN1, GRIP2, SHANK1, GRIN1
GO:0099560	synaptic membrane adhesion	1.81888e-05	NTNG1, LRFN5, SLITRK2, SLITRK1, SLITRK3, LRRC4, SPARCL1, NRG1, ELFN2, LRRC4C, CDH9, LRRC4B
GO:0008306	associative learning	2.64921e-05	CHRNB2, SNAP25, BRSK1, GABRA5, SLC6A1, AGT, GRIN1, MAP1A, DRD1, NPTX2, RAPGEF3, SHANK1, ASIC1
GO:0007214	gamma-aminobutyric acid signaling pathway	2.98541e-05	SLC12A2, GABBR2, GABBR1, CACNB4, PIANP, GABRA5, PLCL1, HTR1A, PHF24, ATP1A3, GABRG2
GO:0030182	neuron differentiation	3.43286e-05	RTN3, BRSK1, BRSK2, RTN1, CEND1, GATA3, RNF112, TUBB3, GPC2, NDP, APBB1, NKX6-1, CORIN, NTRK2, TRPC5, EDN3, IRX6, NAP1L2, PAX6, ATP2B2, ACSL3, ISL1, POU3F2, POU4F1, POU4F2, ISL2, KCNQ2, MET, CDK5R1
GO:0007275	multicellular organism development	4.07883e-05	FLT3, WIPF3, DIXDC1, FMN2, SPATA20, RORB, FGF1, CDH9, CDH8, 4930447C04RIK, CLGN, ELAVL3, FGF9, ZIC2, MDK, DPYSL2, DNER, EDIL3, PAQR8, CCBE1, EGFL6, EPHA8, MSX3, INSRR, ISLR2, PAX3, MITF, PAX6, PROX1, NPNT, ISL1, PGF, DKK2, DKK3, ENAH, TMEFF1, GREM2, OLFM1, ISL2, DCX, ITGA8, PFN4, INA, MET, GAPDH, DBN1, CDH18, CDH19, HOXB5, GGNBP1, COLEC11, SEMA7A, 2210016L21RIK, DDX25, AMIGO1, COL19A1, FSTL4, CCD…
GO:0051965	positive regulation of synapse assembly	4.57693e-05	NTRK2, LRRC24, LRRN3, NTRK3, AMIGO1, CUX2, SLITRK2, SLITRK1, LRRTM4, DLG4, LRRTM1, ADGRB1, SLITRK3, SLITRK5, LRRC4B, ADGRL3
GO:0030154	cell differentiation	5.39936e-05	CPNE9, CALR3, WIPF3, CHD5, SPATA20, FGF1, 4930447C04RIK, CLGN, ELAVL3, RIMS2, FGF9, ZIC2, MDK, DPYSL2, DNER, PAQR8, EGFL6, UNC13A, TESC, MITF, PAX6, NRG1, NPNT, ISL1, POU3F2, PGF, NME1, ENAH, DCX, ITGA8, PFN4, PPARA, INA, DBN1, SHANK1, CAMK2B, GGNBP1, SEMA7A, MYRF, DDX25, AMIGO1, CEND1, COL19A1, FSTL4, CTNNA2, NKX6-1, RXRG, JAM3, NTNG1, NGFR, NTRK2, SYT3, PLK5, SYT2, SRD5A2, SYT1, SRD5A1, NTRK3, …
GO:1990573	potassium ion import across plasma membrane	5.66467e-05	SLC12A2, KCNK5, HCN4, KCNH2, KCNJ10, KCNJ11, KCNK9, ABCC8, ATP1A3, ATP1B1, HCN2, KCNJ3
GO:0050804	modulation of chemical synaptic transmission	9.24931e-05	GRIA1, NTNG1, GRIA2, UNC13A, DGKB, NXPH4, LRRC4, GRIK1, PTN, SYP, ADCY1, DNM1, LRFN2, SYNGR1, DLGAP1, KCNN2, LRRC4C, MET, GRIA3, PFN2, SHANK1
GO:0043410	positive regulation of MAPK cascade	9.68312e-05	ADRA1D, DNAJC27, INAVA, C1QTNF2, FGF9, IGFBP6, DRD1, MAP2K6, NGFR, NTRK2, GPR37, EGF, EPHA8, PRKCE, F2R, GPR37L1, ADRA2C, SORBS3, AGT, ADRA2A, SOD1, RIT2, LEP, DOK6, FGF18, MET
GO:0050885	neuromuscular process controlling balance	9.68312e-05	CAMK2B, CNTNAP1, GPR88, ATP1A3, ATP2B2, CWH43, GRIN2C, POU4F2, ALDH1A3, JPH3, DLG4, NEFL, CLRN1, SHANK1
GO:0048168	regulation of neuronal synaptic plasticity	0.000102715	CPEB1, JPH3, DLG4, RASGRF1, KCNN2, SYP, NCDN, S100B, GRIN2C, GRIN1
GO:0051968	positive regulation of synaptic transmission, glutamatergic	0.000123885	NTRK2, NGFR, ADCYAP1, CACNG8, DRD1, CACNG2, GRIN2C, GLUL, CACNG4, CACNG5, GRIN1
GO:1905606	regulation of presynapse assembly	0.000123885	IGSF11, LRFN5, SLITRK2, SLITRK1, NTRK3, LRRTM1, SLITRK3, SLITRK5, NRG1, MDGA1, LRRC4B
GO:0006887	exocytosis	0.000193082	SNAP25, RAB3C, SYT3, BRSK2, UNC13A, STXBP1, LGI3, RAB3IP, WIPF3, CPLX1, SYT7, SYTL2, RIMS2, SCAMP5, RPH3A, RIMS4, RIMS3, SCRN1, KCNQ2
GO:0050806	positive regulation of synaptic transmission	0.000298987	RIMS2, LGI1, GRIA1, GRIA2, RIMS4, RIMS3, SYT1, DLG4, S100B, PRKCZ
GO:0007165	signal transduction	0.000324048	GPR25, PTPRR, DGKB, FRMPD1, CHRM5, ADRA1D, GPR61, GPR62, RND2, LMBR1, CCKAR, EDNRB, HTR7, GRB14, RASSF6, PRKG2, SOX8, ANKDD1B, CHRNB2, CHRNB4, GPR37, MYOC, F2R, GPR75, GPR37L1, ADRA2C, RGMB, ADRA2A, MOB3B, GABRG2, OLFM1, OLFM3, ADGRB1, SPARCL1, TNFRSF25, NDRG4, CHRNA3, NDRG3, CHRNA4, PTGER3, NPR3, GPR88, GPR85, OPRL1, WNK4, NRXN2, GPR83, GATA3, MCHR1, PLCXD2, CRHR1, TRPM1, GNG3, SCUBE1, HCAR1, AD…
GO:0006816	calcium ion transport	0.000367893	CAMK2B, CHRNB2, EPM2A, SLC24A4, TRPC5, TRPA1, CHRNA4, ITPR1, CACNA2D2, ATP2B2, GRIN1, SLC8A3, TMEM37, CACNB3, CACNG8, CACNB4, CACNG2, CACNG4, CACNG5, ASIC1
GO:2000311	regulation of AMPA receptor activity	0.0004412	CACNG8, MAPK8IP2, CNIH2, CACNG2, SHISA8, CACNG4, CACNG5, SHANK1
GO:0060079	excitatory postsynaptic potential	0.000443071	P2RX6, CHRNA3, NPFF, SEZ6, CELF4, SLC17A7, GRIK1, MAPK8IP2, GRIN2C, MET, GRIN1
GO:0070588	calcium ion transmembrane transport	0.000455711	SLC24A4, TRPC5, TRPA1, ITPR1, CACNA2D2, ATP2B2, SLC8A3, P2RX6, TMEM37, CACNB3, CACNG8, CACNB4, EDNRB, CACNG2, CACNG4, SLC25A25, ASIC1
GO:0031175	neuron projection development	0.000578604	LGI1, LINGO1, GPM6A, CNTNAP1, SEMA7A, MYOC, EDN3, EPHA8, RASGRF1, STMN2, STMN3, PRDM12, POU4F1, ADCYAP1, ATCAY, MAP1B, CNTN1, TMEM108, EFHD1, NCDN, SH3GL2, CDK5R1
GO:0048172	regulation of short-term neuronal synaptic plasticity	0.000590759	SYNGR1, UNC13A, SLC4A10, ATP1A3, GRIK1, SYP, SHISA8, PPFIA3
GO:0071320	cellular response to cAMP	0.000720093	SLC8A3, HCN4, CRHBP, KCNE1, SRD5A1, PENK, ITPR1, AKAP6, PCK1, RAPGEF3, HCN2, SLC5A5
GO:0007616	long-term memory	0.000742979	GRIA1, NTRK2, SNAP25, CALB1, CAMK4, SLC17A7, ADCY1, CPEB3, PRKCZ, SHANK1, GRIN1
GO:0017158	regulation of calcium ion-dependent exocytosis	0.000764549	RPH3A, SYT3, SYT2, SYT1, SYT11, SYT13, SYT9, SYT7
GO:1901379	regulation of potassium ion transmembrane transport	0.000764549	KCNH2, DPP6, KCNE1, KCNIP1, KCNIP2, KCNN2, KCNAB2, KCNAB3
GO:0048169	regulation of long-term neuronal synaptic plasticity	0.000764549	CAMK2B, SYNGR1, KCNJ10, DLG4, GRIK1, SYP, S100B, AGT, GRIN1
GO:0006885	regulation of pH	0.000764549	SLC9A2, SLC9A3, EDNRB, SLC4A10, CAR14, ATP6V0A4, CAR12, PDK2, CAR4
GO:0035095	behavioral response to nicotine	0.00106698	CHRNB2, CHRNA3, CHRNB4, CHRNA5, CHRNA4, PPARA
GO:1901381	positive regulation of potassium ion transmembrane transport	0.00106959	KCNH2, DPP6, KCNE1, EDN3, KCNC2, AMIGO1, AKAP6
GO:0051649	establishment of localization in cell	0.00135332	CHRNB2, SNAP25, KCNJ10, EDN3, WHRN, PRKCE, STXBP1, ATP2B2, GRIK1, AQP4, LRRC52, RAP1GAP, ANO3, RIMS2, DPP6, PINK1, LRRTM1, NNAT, SLC17A7, APBA1, MET, SCN4B, ASIC1
GO:0010001	glial cell differentiation	0.00150816	BCAN, ACAN, DNER, PLP1, NRG1, HAPLN4, KLF15, HAPLN1, HAPLN2
GO:0007269	neurotransmitter secretion	0.00150816	RIMS2, SNAP25, BRSK1, UNC13A, SYT1, STXBP1, NRXN2, PPFIA3, ASIC1
GO:0010975	regulation of neuron projection development	0.00164655	NTNG1, SNAP25, BRSK1, BRSK2, DPYSL2, PAX6, CTNNA2, GATA3, ZFP804A, KLK6
GO:0007612	learning	0.00164655	CHRNB2, NTRK2, ATP1A3, PTN, SLC6A1, GRIN1, SLC8A3, JPH3, HRH3, SYT11, KCNQ2, DRD1, PAK5
GO:0007605	sensory perception of sound	0.00178905	SPTBN4, COL11A2, AQP4, TMTC4, DCDC2A, ATP6V0A4, MBP, CHRNB2, TECTB, TUB, MYH7B, GRXCR1, ANKRD24, WHRN, LHFPL5, ATP2B2, OTOS, POU4F2, SOD1, GJB2, COL2A1, GJB6, KCNQ2, MAP1A, KCNQ4, CLRN2, CLRN1
GO:0016310	phosphorylation	0.0023786	DGKB, FLT3, NRK, MAST1, TESK2, KNDC1, KHK, PRKG2, STK32C, PDK2, PSTK, EPHA8, PRKCE, INSRR, MAPK8IP2, NME1, ALPK2, MET, CAMK1G, CAMK2B, NIM1K, BRSK1, BRSK2, AK1, WNK4, AK3, AKAP6, PRKCZ, CKMT1, CAMK2N2, CKB, PCK1, MAPK4, IP6K3, PAK5, MAP2K6, NTRK2, PLK5, NTRK3, DCLK3, MAPK10, PINK1, STK24, CAMK4, WNK2, MAP3K13, PFKM, CDK14, CDK5R1
GO:0010811	positive regulation of cell-substrate adhesion	0.00271326	VTN, EGFLAM, EGFL6, PRKCE, SPOCK2, RELL2, PTN, NPNT, EDIL3, DBN1
GO:0001662	behavioral fear response	0.00271326	ADCYAP1, BRINP1, GABRA5, MDK, PENK, HTR1A, DBI, DRD1, MAPK8IP2, ASIC1
GO:0042552	myelination	0.00271326	LGI1, CNTNAP1, GAL3ST1, UGT8A, AMIGO1, NRG1, TMEM163, SLC8A3, CNTN1, PLP1, MAL, MBP, BCAS1, JAM3
GO:0007271	synaptic transmission, cholinergic	0.00277525	CHRNB2, RIC3, CHRNA3, CHRNB3, CHRNA5, CHRNA4, CHRNA6
GO:0045666	positive regulation of neuron differentiation	0.00321898	NGFR, SH3GL3, TRPC5, NAP1L2, MMD2, ADRA2C, S100B, RNF112, BRINP2, PCP4, BRINP1, MAP1B, NKX6-1, RGS6, BEND6
GO:0035556	intracellular signal transduction	0.00321981	NIM1K, BRSK1, GUCY2E, BRSK2, DGKB, MAST1, RASGRF1, WNK4, ASB13, ADCY1, PRKCZ, SMPD2, EDNRB, DCDC2A, MDK, STK32C, RGS6, PAK5, MAPK4, PRKCE, MCF2, PLCL1, DCLK3, NRG1, PINK1, RIT2, PPP1R1A, LEP, WNK2, CAMK4, PPP1R1B, DCX, RGS11, PLCD4, RAPGEF3
GO:0051932	synaptic transmission, GABAergic	0.00334502	GABBR2, GABBR1, GABRA5, PRKCE, SLITRK3, GRIK1, HAPLN4, GABRG2
GO:0050807	regulation of synapse organization	0.00371777	GPM6A, RIMS4, SPARC, RIMS3, SLITRK2, SLITRK1, SPARCL1, C1QL3, CDH8
GO:0006730	one-carbon metabolic process	0.00371777	CAR3, AHCYL2, CAR14, CAR11, CAR12, CAR8, CAR7, CAR10, CAR4
GO:0016079	synaptic vesicle exocytosis	0.00409854	RPH3A, SNAP25, STX1B, UNC13A, SV2B, SYT1, CPLX1, PPFIA3
GO:0007204	positive regulation of cytosolic calcium ion concentration	0.00461578	RIC3, GPR25, TRPC5, NPFF, F2R, PTGER3, ITPR1, CIB2, ADRA1D, MCHR1, AGT, CRHR1, ADCYAP1, GNG3, CCKAR, EDNRB, HRH3, DLG4, FKBP1B, CCL28
GO:0060074	synapse maturation	0.00467203	BCAN, IGSF21, SEZ6, SEZ6L2, SEZ6L, SYBU, SHANK1
GO:0007155	cell adhesion	0.00510856	CNTNAP1, SPON1, PODXL2, HEPACAM, AMIGO1, NTM, NRXN2, DPT, CWH43, KLC1, CDH9, HAPLN4, CDH8, HAPLN1, COL19A1, HAPLN2, ACAN, VTN, GPNMB, CDH22, ADAM23, CTNNA2, EDIL3, JAM3, EGFL6, MOG, EPHA8, CADM2, PRKCE, OMG, NPNT, ATP1B1, S100B, RGMB, SORBS3, IGSF11, CLDN11, BCAN, MFAP4, CNTN1, ITGA8, AMTN, FAT2, ASTN1
GO:0099590	neurotransmitter receptor internalization	0.0058926	SNAP25, CACNG8, CACNG2, CACNG4, CACNG5
GO:0016082	synaptic vesicle priming	0.00598976	RPH3A, RIMS2, SNAP25, EFR3A, UNC13A, SV2A, STXBP1
GO:0050905	neuromuscular process	0.00714588	SPTBN4, CNTNAP1, UCHL1, GLRB, DCTN1, ABCC8, KCNA1, ATP1A3, KCNAB2, GRIN1
GO:0060078	regulation of postsynaptic membrane potential	0.00733142	GRIA1, ADCYAP1, DPP6, GLRB, GABRA5, RGS7BP, GRIN2C, GABRG2
GO:0001934	positive regulation of protein phosphorylation	0.00739558	CHGA, SEMA7A, LRRN3, FLT3, PTGER3, KNDC1, AKAP6, FGF1, ADIPOR2, MOB3B, PGF, CLIP3, PINK1, EDNRB, FGF9, GPNMB, LEP, FGF18, TMEM119, DRD1, CARD14, PTPN5, RAPGEF3, MAP2K6
GO:0098719	sodium ion import across plasma membrane	0.00739558	SLC12A2, SLC9A2, HCN4, SLC9A3, SCN5A, SLC6A1, HCN2
GO:0001764	neuron migration	0.00739558	NTRK2, GPM6A, NTRK3, PAX6, NRG1, GATA3, POU4F1, CCKAR, DCDC2A, DCX, APBB1, DRD1, MDGA1, MET, CDK5R1, ASTN1, ADGRL3
GO:0008542	visual learning	0.00739558	CHRNB2, IFT20, NDRG4, PIANP, DCDC2A, ABCC8, B3GAT1, PPP1R1B, ATP1A3, DRD1, CRHR1, GRIN1
GO:0030073	insulin secretion	0.00771524	RIMS2, SNAP25, ADCYAP1, CCKAR, PRKCE, LEP, FKBP1B, NNAT, MAFA, CPLX1
GO:0008277	regulation of G protein-coupled receptor signaling pathway	0.00771524	KCTD8, TUB, ADCYAP1, SLC24A4, USP20, FRMPD1, PHF24, RGS11, RGS6
GO:0030010	establishment of cell polarity	0.00771524	BRSK1, BRSK2, CCDC85C, KIF26B, FEZ1, KCNQ2, ALPK2, PRKCZ, JAM3
GO:0072659	protein localization to plasma membrane	0.00771524	SPTBN4, RAB3C, PLEKHF1, STXBP1, KCNB2, TESC, MAST1, ATP1B1, PRKCZ, EFR3B, SYTL2, IFT20, EHD3, EFR3A, CACNB3, DPP6, EPB41L3, PRKG2, PACSIN1
GO:0007018	microtubule-based movement	0.00879548	KLC2, KIFC2, KIF3A, KIF5C, KIF26B, DYNLT3, KIF5A, KIF21A, KIF1A, KLC1, KIFAP3, DYNC1I1
GO:0007601	visual perception	0.00937495	CHRNB2, GUCY2E, SLC45A2, KCNJ10, SLC4A10, CABP1, RORB, TULP1, LCTL, RLBP1, TRPM1, GJD2, COL2A1, GLRB, ZIC2, VSX1, CLRN1
GO:0030322	stabilization of membrane potential	0.00938366	KCNK5, KCNK10, KCNK9, KCNK1, KCNK2, KCNK3
GO:0035235	ionotropic glutamate receptor signaling pathway	0.00938366	GRIA2, ATP1A3, GRIK1, GRIN2C, CDK5R1, GRIN1
GO:0007528	neuromuscular junction development	0.0100341	SPTBN4, CACNB3, PPFIBP2, UNC13A, CACNB4, DCTN1, CACNA2D2, CACNG2, SNTA1
GO:0030534	adult behavior	0.0100341	SPTBN4, SLITRK1, SLITRK5, NRXN2, GRIK1, MET, UNC79, GABRG2, SHANK1
GO:0071880	adenylate cyclase-activating adrenergic receptor signaling pathway	0.0105695	HTR7, HRH3, HTR1A, ADRA1D, DRD1, ADRA2C, ADRA2A
GO:0060088	auditory receptor cell stereocilium organization	0.0105695	ANKRD24, WHRN, LHFPL5, ATP2B2, CLRN2, CLRN1, SOD1
GO:0050808	synapse organization	0.0117047	NTRK2, LRRC4, ATP2B2, SLC6A1, SLC8A3, LRRTM4, LRRTM1, SNCG, APBB1, MDGA1, PPFIA3, SHANK1, ADGRL3
GO:0048709	oligodendrocyte differentiation	0.0117842	SLC8A3, VTN, NTRK2, LINGO1, MYRF, BNIP3, NRG1, SOX8, TPPP, NKX6-1
GO:0035176	social behavior	0.0124467	CHRNB2, BRINP1, PIANP, DLG4, KCNQ2, ATP1A3, NRXN2, DRD1, MAPK8IP2, SHANK1, GRIN1
GO:0048814	regulation of dendrite morphogenesis	0.0127878	CHRNB2, CHRNA3, HECW2, SARM1, KNDC1, LZTS1, GRIN1
GO:0098970	postsynaptic neurotransmitter receptor diffusion trapping	0.0128248	CACNG8, DLG4, CACNG2, CACNG4, CACNG5
GO:2000300	regulation of synaptic vesicle exocytosis	0.01468	RIMS2, PREPL, RIMS4, RIMS3, CACNB4, SV2B, SYT1, SYP, PFN2
GO:0048066	developmental pigmentation	0.0153524	OCA2, SLC45A2, EDNRB, ZIC2, DCT, PAX3
GO:0098962	regulation of postsynaptic neurotransmitter receptor activity	0.0153524	CHRNA5, NRXN2, DLGAP1, CACNG2, CACNG4, BEGAIN
GO:0002175	protein localization to paranode region of axon	0.0175488	CNTNAP1, UGT8A, EPB41L3, MAL
GO:0010807	regulation of synaptic vesicle priming	0.0184818	NAPB, STX1B, UNC13A, STXBP1, SYP
GO:0060052	neurofilament cytoskeleton organization	0.0184818	NEFL, NEFM, INA, NEFH, SOD1
GO:0007628	adult walking behavior	0.0184818	ABHD12, SPTBN4, UCHL1, KCNJ10, CACNB4, GLRB, CEND1, DRD1, OXR1
GO:0071277	cellular response to calcium ion	0.0198922	CPNE9, SYT3, SYT2, SYT1, CPNE4, SYT13, ADCY1, SYT9, SYT7, CRHBP, SYT11, KCNQ2, SCN5A
GO:0019233	sensory perception of pain	0.0206432	CHRNB2, TRPA1, CHRNA4, KCNA2, PENK, OPRL1, NRG1, PRDM12, GRIN1
GO:0060048	cardiac muscle contraction	0.0206432	KCNH2, TNNT2, ATP1A3, SCN5A, ATP1B1, SCN4B, MET, SCN2B, MAP2K6
GO:0060041	retina development in camera-type eye	0.021132	CFD, TUB, NTRK2, PAX6, RORB, TULP1, POU4F2, CALB1, DCX, SOX8, NDP, PFDN5, MDM1
GO:1903861	positive regulation of dendrite extension	0.0212694	CPNE9, RIMS2, RNF157, SYT3, SYT2, UNC13A, SYT1
GO:1902600	proton transmembrane transport	0.0232928	SLC9A2, SLC9A3, ATP6V1G1, ATP6V1G2, SLC4A10, SLC4A11, ATP1A3, ATP6V0A4, ATP6V1G3, ATP1B1, ATP6V1C2
GO:0007218	neuropeptide signaling pathway	0.0232983	ADCYAP1, PCSK1N, GPR165, GPR37, GLRB, NPFF, PENK, OPRL1, GPR83, ECRG4, MCHR1, CRHR1
GO:0071625	vocalization behavior	0.0234639	MYH7B, BRINP1, SLITRK1, DLG4, NRXN2, SHANK1
GO:0019227	neuronal action potential propagation	0.0238378	NTRK2, CNTNAP1, CACNB4, NTRK3, FKBP1B
GO:0009247	glycolipid biosynthetic process	0.0238378	SCCPDH, GAL3ST1, UGT8A, ST3GAL6, GAL3ST3
GO:0086009	membrane repolarization	0.0238378	KCNH2, SLC24A4, KCNE1, KCNIP2, ATP1B1
GO:1990416	cellular response to brain-derived neurotrophic factor stimulus	0.0238378	GRIA1, GRIA2, NTRK2, TMEM108, SH3GL2
GO:0021542	dentate gyrus development	0.0238378	PIANP, KIF3A, MDK, KCNQ2, TMEM108, DRD1, PROX1
GO:0035902	response to immobilization stress	0.0238378	MYRF, UGT8A, PENK, ATP1A3, HNMT, PTPN5, LRP11
GO:0021987	cerebral cortex development	0.0238378	GRIA1, NTRK2, CCDC85C, MDK, SRD5A1, BNIP3, KCNA1, KCNA2, NEFL, ATP1A3, PAX6, GRIN1
GO:0050877	nervous system process	0.0238378	CHRNB2, CACNB4, KCNJ11, CHRNA4, SARM1, CACNG2, GABRG2, GRIN1
GO:0006631	fatty acid metabolic process	0.0248268	ACOT7, ELOVL4, ELOVL5, ELOVL2, TECR, ACSL6, DBI, PLA2G5, ACSL3, ADIPOR2, CPT1B, PM20D1, FA2H, FABP4, CYP2S1, THEM5, PPARA, PTGDS, MGLL
GO:0007189	adenylate cyclase-activating G protein-coupled receptor signaling pathway	0.02516	PTGER3, ADCY1, GPR62, CRHR1, PTHLH, ADCYAP1, RIT2, ADGRG2, GNAL, CNR1, ADGRB1, DRD1, S1PR5, LGR5, ADGRL3
GO:0006468	protein phosphorylation	0.0268263	CAMK2B, NIM1K, BRSK1, GUCY2E, SEMA7A, BRSK2, FLT3, NRK, MAST1, WNK4, TESK2, PRKCZ, PRKG2, NDP, DRD1, IP6K3, STK32C, PDK2, PAK5, MAPK4, MAP2K6, NTRK2, PLK5, EPHA8, PRKCE, NTRK3, INSRR, DCLK3, SMAD9, PAX6, MAPK10, PINK1, STK24, WNK2, CAMK4, KCNQ2, ALPK2, MAP3K13, MET, CDK14, CAMK1G
GO:0006682	galactosylceramide biosynthetic process	0.0277378	FA2H, GAL3ST1, UGT8A, B3GALT1
GO:0014053	negative regulation of gamma-aminobutyric acid secretion	0.0277378	GABBR1, HRH3, HTR1A, ABAT
GO:0099502	calcium-dependent activation of synaptic vesicle fusion	0.0277378	SYT2, SYT1, SYT9, SYT7
GO:0000226	microtubule cytoskeleton organization	0.0308583	NIM1K, BRSK1, BRSK2, TUBB4A, PRKCZ, TTLL7, TTLL6, TUBB3, MAP1B, MAP7D2, MAP1A, MAP6, NEFL, MAP6D1, NEFM, GAPDH, NEFH
GO:0050966	detection of mechanical stimulus involved in sensory perception of pain	0.0399975	CACNB3, HTR7, CHRNA5, TRPA1, KCNA1, PHF24
GO:0022010	central nervous system myelination	0.0399975	CNTNAP1, KCNJ10, MYRF, PLP1, OMG, MAL
GO:0060292	long-term synaptic depression	0.0399975	GRIA1, STXBP1, ABHD6, DRD1, MGLL, GRID2IP
GO:0008283	cell population proliferation	0.0399975	OCA2, EDN3, ST8SIA1, EGF, FLT3, LMNTD1, ZBTB16, ESRRB, PAX3, PAX6, NRG1, PROX1, GATA3, TYR, ISL1, AGT, BRINP1, FGF9, CCDC85C, FGF18, NDP, KIFAP3, GLUL, APPL2
GO:2000347	positive regulation of hepatocyte proliferation	0.0399975	MDK, FGF18, ITPR1, PTN, FGF1
GO:0040011	locomotion	0.0399975	JPH3, NEFL, ATP1A3, ATP2B2, IP6K3
GO:0098885	modification of postsynaptic actin cytoskeleton	0.0399975	DIXDC1, CTNNA2, CABP1, WASF3, PFN2
GO:0048839	inner ear development	0.0417847	GRXCR1, GJB2, COL2A1, MAF, GJB6, ESRRB, ATP2B2, CYTL1, PROX1, LGR5
GO:0045471	response to ethanol	0.0419055	CHRNB2, GABBR1, KCNC2, PAX6, ABAT, ADIPOR2, SOD1, GRIN1, ADCYAP1, CNR1, LEP, PENK, HMGCS2, PPARA
GO:0046464	acylglycerol catabolic process	0.0427023	ABHD12, ABHD6, MEST, MGLL
GO:0052651	monoacylglycerol catabolic process	0.0427023	ABHD12, ABHD6, MGLL, ABHD12B
GO:0098971	anterograde dendritic transport of neurotransmitter receptor complex	0.0427023	KIF3A, KIF5C, KIF5A, KIFAP3
GO:0033602	negative regulation of dopamine secretion	0.0427023	GABBR1, CNR1, SYT11, ABAT
GO:0022011	myelination in peripheral nervous system	0.0456441	NTRK2, CNTNAP1, MYOC, NTRK3, NRG1, POU3F2
GO:0095500	acetylcholine receptor signaling pathway	0.0466583	CHRNB2, CHRNA3, CHRNB4, CHRNB3, CHRNA5, CHRNA4, CHRNA6
GO:0006950	response to stress	0.0497514	PINK1, PIANP, KCNJ11, RCAN2, ATP1A3
mmu04721	Synaptic vesicle cycle	7.88281e-06	NSF, SNAP25, ATP6V1G1, UNC13A, ATP6V1G2, SYT1, STXBP1, SLC6A12, SLC6A11, SLC6A1, CPLX1, DNM1, STX1B, SLC6A7, SLC17A6, SLC17A7, ATP6V0A4, ATP6V1G3, ATP6V1C2
mmu01100	Metabolic pathways	1.93077e-05	DMGDH, GALNT14, AHCYL2, NDUFA13, GALNT13, GALNT16, DGKB, GALNT17, ABAT, OGDHL, HNMT, NDST4, CAR14, CAR8, CAR12, PTGDS, CAR7, GLUL, CAR4, GSTK1, ATP6V1G1, ACOT7, ATP6V1G2, ACSL6, ACYP2, ACSL3, COX6B1, ALDH3A1, FOLH1, UGT8A, NDUFB11, AK1, PLA2G5, PLA2G7, UQCRH, MTMR7, LDHB, SMYD2, THEM5, ST8SIA5, ST3GAL6, ATP6V0A4, NDUFV3, PCK1, PRODH, RIMKLA, HMOX2, ATP6V1C2, ST3GAL3, KL, GGT7, SRD5A2, GOT1, SRD5A…
mmu04080	Neuroactive ligand-receptor interaction	2.55888e-05	GRIA1, GRIA2, CHRNA3, CHRNA5, CHRNA4, PTGER3, CHRM5, CHRNA6, OPRL1, GPR83, GRIK1, ADRA1D, MCHR1, CRHR1, CCKAR, HTR7, EDNRB, HRH3, CNR1, PENK, DRD1, S1PR5, GRIA3, CHRNB2, GABBR2, PAQR6, CHRNB4, GABBR1, CHRNB3, EDN3, GABRA5, NPFF, F2R, HTR1A, GRIN2C, ADRA2C, GABRG2, AGT, ADRA2A, GRIN1, P2RX6, ADCYAP1, GLRB, LEP, LYPD6B
mmu04260	Cardiac muscle contraction	0.000104052	COX8A, COX8B, COX4I1, CACNA2D2, ATP1A3, COX6C, ATP1B1, COX5A, UQCRH, COX6B1, SLC8A3, CACNB3, CACNG8, CACNB4, TNNT2, CACNG2, CACNG4, CACNG5
mmu04024	cAMP signaling pathway	0.000105962	HCN4, GRIA1, CAMK2B, GRIA2, PTGER3, ATP1A3, ADCY1, CRHR1, HCAR1, CNGA2, DRD1, GRIA3, GABBR2, GABBR1, EDN3, F2R, HTR1A, ATP2B3, ATP2B2, ATP1B1, GRIN2C, GRIN1, MAPK10, ADCYAP1, CAMK4, PPP1R1B, PPARA, KCNK2, RAPGEF3, HCN2
mmu05033	Nicotine addiction	0.000105962	CHRNB2, GRIA1, GRIA2, GABRA5, CHRNA4, CHRNA6, SLC17A6, SLC17A7, GRIN2C, GABRG2, GRIA3, GRIN1
mmu04261	Adrenergic signaling in cardiomyocytes	0.000105962	CAMK2B, KCNE1, ATP2B3, CACNA2D2, ATP1A3, ATP2B2, ADRA1D, ADCY1, ATP1B1, AGT, SLC8A3, CACNB3, CACNG8, CACNB4, PPP2R2C, PPP1R1A, TNNT2, SCN5A, CACNG2, KCNK2, SCN4B, CACNG4, RAPGEF3, CACNG5
mmu04724	Glutamatergic synapse	0.000125281	GRIA1, GRIA2, GLS2, PLA2G4E, ITPR1, GRIK1, ADCY1, GRIN2C, GRIN1, GNG3, DLG4, SLC17A6, SLC17A7, DLGAP1, GNB5, SLC38A3, GLUL, GRIA3, KCNJ3, SHANK1
mmu04727	GABAergic synapse	0.00105736	NSF, GABBR2, GABBR1, GABRA5, GLS2, PLCL1, SLC6A12, SLC6A11, ABAT, ADCY1, SLC6A1, GABRG2, GNG3, GNB5, SLC38A3, GLUL
mmu04964	Proximal tubule bicarbonate reclamation	0.00150849	SLC9A3, MDH1, GLS2, ATP1A3, SLC38A3, PCK1, ATP1B1, CAR4
mmu05022	Pathways of neurodegeneration - multiple diseases	0.00150849	GRIA1, CAMK2B, GRIA2, NDUFA13, NDUFB11, DCTN1, COX4I1, CHRM5, ITPR1, KLC1, COX5A, UQCRH, UCHL1, KLC2, TUBB3, KIF5C, KIF5A, NEFL, NEFM, NDUFV3, RPS27A, NEFH, GRIA3, MAP2K6, COX8A, COX8B, GPR37, NDUFA6, NDUFA3, FZD9, COX6C, GRIN2C, TUBB4A, DKK2, GRIN1, SOD1, COX6B1, MAPK10, PINK1, CCS, DLG4, CYCS, NOX4, SLC25A4, CDK5R1
mmu04020	Calcium signaling pathway	0.00150849	CAMK2B, PTGER3, CHRM5, ITPR1, ADRA1D, ADCY1, FGF1, CCKAR, HTR7, EDNRB, FGF9, DRD1, NTRK2, EGF, NTRK3, F2R, ATP2B3, ATP2B2, GRIN2C, GRIN1, SLC8A3, P2RX6, GNAL, CAMK4, FGF18, MET, SLC25A4, PLCD4, CAMK1G
mmu04723	Retrograde endocannabinoid signaling	0.00150849	GRIA1, GRIA2, NDUFA13, NDUFA6, NDUFB11, GABRA5, NDUFA3, ITPR1, ABHD6, ADCY1, GABRG2, MAPK10, GNG3, CNR1, SLC17A6, SLC17A7, GNB5, NDUFV3, MGLL, GRIA3, KCNJ3
mmu05012	Parkinson disease	0.00200561	CAMK2B, NDUFA13, NDUFB11, COX4I1, ITPR1, KLC1, COX5A, UQCRH, UCHL1, KLC2, TUBB3, KIF5C, KIF5A, DRD1, NDUFV3, RPS27A, COX8A, COX8B, GPR37, NDUFA6, NDUFA3, COX6C, TUBB4A, SOD1, COX6B1, MAPK10, PINK1, GNAL, CYCS, SLC25A4
mmu00910	Nitrogen metabolism	0.00213647	CAR3, CAR14, CAR12, CAR8, CAR7, GLUL, CAR4
mmu00190	Oxidative phosphorylation	0.0110127	COX8A, NDUFA13, ATP6V1G1, COX8B, NDUFA6, ATP6V1G2, NDUFB11, NDUFA3, COX4I1, COX6C, COX5A, UQCRH, COX6B1, CYCS, ATP6V0A4, NDUFV3, ATP6V1G3, ATP6V1C2
mmu05016	Huntington disease	0.0120102	GRIA1, GRIA2, NDUFA13, NDUFB11, DCTN1, COX4I1, ITPR1, KLC1, COX5A, UQCRH, KLC2, TUBB3, KIF5C, KIF5A, NDUFV3, GRIA3, COX8A, KCNJ10, COX8B, NDUFA6, NDUFA3, COX6C, TUBB4A, GRIN1, SOD1, COX6B1, MAPK10, DLG4, CYCS, SLC25A4
mmu05014	Amyotrophic lateral sclerosis	0.0159648	GRIA1, GRIA2, NDUFA13, NDUFB11, DCTN1, COX4I1, KLC1, COX5A, UQCRH, KLC2, TUBB3, KIF5C, KIF5A, NEFL, NEFM, NDUFV3, NEFH, MAP2K6, COX8A, COX8B, NDUFA6, NDUFA3, NRG1, COX6C, GRIN2C, TUBB4A, GRIN1, SOD1, COX6B1, PINK1, CCS, CYCS, PFN4, PFN2
mmu04911	Insulin secretion	0.0159648	CAMK2B, SNAP25, KCNJ11, ABCC8, ATP1A3, ADCY1, ATP1B1, RIMS2, ADCYAP1, CCKAR, KCNMB2, KCNN1, KCNN2
mmu04725	Cholinergic synapse	0.0198908	CAMK2B, CHRNB2, CHRNB4, CHRNA3, CHRNA4, CHRNA6, CHRM5, ITPR1, ADCY1, GNG3, CAMK4, KCNQ2, KCNQ4, GNB5, KCNJ3
mmu05415	Diabetic cardiomyopathy	0.0362052	CAMK2B, COX8A, NDUFA13, COX8B, NDUFA6, NDUFB11, NDUFA3, COX4I1, COX6C, PRKCZ, COX5A, CPT1B, UQCRH, AGT, COX6B1, MAPK10, MPC1, NDUFV3, PPARA, GAPDH, SLC25A4, PDK2
mmu04728	Dopaminergic synapse	0.0397754	CAMK2B, GRIA1, GRIA2, ITPR1, MAPK10, GNG3, GNAL, PPP2R2C, CALY, KIF5C, PPP1R1B, KIF5A, GNB5, DRD1, GRIA3, KCNJ3
mmu05010	Alzheimer disease	0.0422305	RTN3, NDUFA13, NDUFB11, COX4I1, CHRM5, ITPR1, KLC1, COX5A, UQCRH, KLC2, TUBB3, KIF5C, KIF5A, APBB1, NDUFV3, COX8A, COX8B, NDUFA6, NDUFA3, FZD9, COX6C, GRIN2C, TUBB4A, DKK2, GRIN1, COX6B1, MAPK10, BACE2, CYCS, NOX4, SLC25A4, GAPDH, CDK5R1
mmu04713	Circadian entrainment	0.0422305	CAMK2B, GRIA1, GRIA2, ITPR1, ADCY1, GRIN2C, GRIN1, ADCYAP1, GNG3, PRKG2, GNB5, GRIA3, KCNJ3
mmu04929	GnRH secretion	0.0422305	HCN3, GABBR2, TRPC5, GABBR1, KCNJ11, ITPR1, KCNN1, KCNN2, HCN2, KCNJ3
mmu03320	PPAR signaling pathway	0.0470745	FABP4, FABP7, ACSL6, PLIN4, ME3, DBI, HMGCS2, ACSL3, PPARA, PCK1, RXRG, CPT1B
mmu04814	Motor proteins	0.0470745	MYH7B, DCTN1, DYNLT3, MYL6B, TUBG2, KLC1, TUBB4A, MYO16, KLC2, KIFC2, TUBB3, KIF3A, KIF5C, KIF26B, TNNT2, KIF5A, KIF21A, KIF1A, KIFAP3, DYNC1I1
mmu05020	Prion disease	0.0470745	NDUFA13, NDUFB11, COX4I1, ITPR1, KLC1, COX5A, UQCRH, KLC2, TUBB3, KIF5C, KIF5A, NDUFV3, COX8A, COX8B, NDUFA6, NDUFA3, COX6C, GRIN2C, TUBB4A, GRIN1, SOD1, COX6B1, MAPK10, CYCS, SLC25A4
mmu05414	Dilated cardiomyopathy	0.0470745	CACNA2D2, ADCY1, AGT, SLC8A3, CACNB3, CACNG8, CACNB4, TNNT2, ITGA8, CACNG2, CACNG4, SNTA1, CACNG5
mmu04925	Aldosterone synthesis and secretion	0.0470745	CAMK2B, KCNK9, PRKCE, ITPR1, ATP2B3, ATP1A3, ATP2B2, ADCY1, ATP1B1, AGT, CAMK4, CAMK1G, KCNK3
mmu04978	Mineral absorption	0.0499376	SLC34A3, SLC8A3, SLC9A3, HEPHL1, ATP2B3, ATP1A3, ATP2B2, ATP1B1, HMOX2

## Sheet: Sheet 5
Table S5. The GO and KEGG enrichment analyses for the up-regulated DEGs in mice.
GO terms	Description	FDR	Involved genes
GO:0002376	immune system process	1.44282e-66	CD86, CD84, PGLYRP2, CSF1, CLEC4N, AHR, IFI35, ETS1, IFIT2, PYCARD, LGALS3, ZC3H12A, C1RL, DHX58, TRIM25, MAP3K8, LGALS9, B2M, ZBP1, GBP5, MORC3, LAG3, RSAD2, CD300A, CD180, ARID5A, THEMIS, TAP2, TAP1, ACOD1, LAX1, MPEG1, FCGR1, FCAMR, RNF125, CD8A, BTK, SERPING1, MASP1, IDO2, CFB, CARD11, CD274, TXK, CFI, PLD4, ZC3HAV1, VTCN1, TAPBPL, MEFV, C3, CRACR2A, RNF213, CLEC7A, INPP5D, SLAMF7, NLRP3, CD1…
GO:0045087	innate immune response	9.952e-38	CD84, CSF1, CLEC4N, UBE2L6, IFI35, IFIT2, PYCARD, C4B, LGALS3, C1RL, DHX58, TRIM25, TRIM21, B2M, ZBP1, GBP5, MORC3, RSAD2, CD180, ARID5A, CYBB, ACOD1, MPEG1, FCGR1, BTK, SERPING1, MASP1, CFB, UBA7, HVCN1, CFI, PLD4, ZC3HAV1, MEFV, C3, CLEC7A, SLAMF7, NLRP3, CD14, SLC15A3, LYN, EIF2AK2, ISG15, NMI, PARP14, NFKB2, FOSL2, BST2, REL, KLRD1, MYD88, CGAS, ADAR, IFIH1, TRIM6, CD1D1, CASP4, TNFAIP8L2, JA…
GO:0006954	inflammatory response	1.70479e-34	IL1RN, NRROS, CSF1, TNFAIP3, TNF, PYCARD, C4B, IL18RAP, CCRL2, CASP4, ZC3H12A, C3AR1, BDKRB1, OLR1, CCR7, ITGB6, CCR5, CCR3, CCR2, GBP5, PTGIR, CR2, VWF, SLC11A1, CD180, CYBB, ACOD1, TNFRSF1B, IL17RA, TNFRSF1A, TLR1, IL1A, TLR12, TLR9, CHST1, IRF5, PPARG, ADAM8, TLR7, TLR6, TLR3, EPHA2, TLR13, TLR2, CCL12, CCL11, PLD4, CXCR6, NLRC4, MEFV, FUT4, RELB, C3, IL1RL1, IL1RL2, CNR2, TBXA2R, CLEC7A, CCL5…
GO:0051607	defense response to virus	1.35037e-26	RTP4, CD86, CD40, PRF1, CGAS, ADAR, LYST, IFIT2, PYCARD, IFIH1, DHX58, CASP1, IL12B, TRIM25, OASL1, ZBP1, GBP5, CXADR, DTX3L, RSAD2, ACOD1, PARP9, UNC13D, NCR1, PLSCR1, CD8A, OAS3, IRF1, TLR9, IRF7, IRF5, TLR7, TLR3, TLR2, TRIM56, RNASEL, UNC93B1, NLRC5, ZC3HAV1, DDX60, SAMHD1, NLRP3, MLKL, STAT1, STAT2, CARD9, EIF2AK2, IFNLR1, ISG15, PML, BST2, MOV10, CXCL10, ZNFX1, PTPRC, STING1, F2RL1, MAP3K14…
GO:0045944	positive regulation of transcription by RNA polymerase II	1.02173e-20	SPI1, IHH, AHR, IKZF1, ETS1, TNF, BACH1, IKZF3, ETS2, ELK4, SPIC, SOX18, MYC, ZC3H12A, TNFSF11, IER5, JUNB, IER2, CDON, OSR2, SLC11A1, LMO2, IFRD1, ARID5A, MRTFA, RUNX1, NPAS4, ATF5, ZFPM1, ATF3, AKNA, TXK, HELZ2, SBNO2, ALX4, NLRP3, EGR1, JUN, TGFB1, EGR3, SMAD3, FZD5, HELT, WNT3A, ANKRD23, LIF, CELA1, NFKB2, FOSL2, IL4, FOSL1, NR4A1, NR4A3, AGO2, MAFF, CD28, REL, TNFSF8, TCF3, MYD88, CSRNP1, UC…
GO:0032760	positive regulation of tumor necrosis factor production	4.92301e-19	CD84, HSPB1, LPL, PTPRJ, CLU, SPN, PYCARD, IFIH1, CLEC7A, CCL4, PLCG2, CCL2, IL12B, CCR7, LGALS9, CD14, CCR5, CCR2, TGFB1, FZD5, SYK, CARD9, STAT3, ARID5A, CYBB, TNFRSF1A, TLR1, IL1A, PTPRC, OAS3, BTK, TLR9, TLR3, MYD88, TMEM106A, TLR2
GO:0007165	signal transduction	4.55162e-18	DGKG, DGKD, LRR1, CELSR1, TNF, CXCL16, GPR174, RASSF1, IL18RAP, CYSLTR2, UBASH3B, GRAP2, CCRL2, LEPR, C3AR1, MAP3K8, CHRNB1, UNC5CL, ARHGAP45, DEPDC1B, ACAP1, GPR160, IL6ST, RIN1, CARD11, CD274, GPR119, LPAR2, TNFRSF11B, GPR84, CRHR2, ADGRG3, HCAR2, SOCS3, TBXA2R, ADGRG5, GRK6, ADGRG6, PLCG2, SFN, LYN, CCR1, FZD5, WNT3A, PDE2A, LNPEP, ARHGAP28, ARHGAP25, NFKB2, CDK6, ARHGAP30, MAP3K19, GPR183, PD…
GO:0032755	positive regulation of interleukin-6 production	7.57562e-16	UCN, UNC93B1, LPL, IL6RA, TNF, CRHR2, PYCARD, IFIH1, IL1RL2, CLEC7A, PLCG2, LGALS9, CCR5, CD74, TGFB1, SYK, CARD9, STAT3, ARID5A, IL17RA, TLR1, IL1A, BTK, TLR9, F2RL1, TNFSF9, TLR7, TLR6, TLR3, MYD88, TMEM106A, TLR2
GO:0010628	positive regulation of gene expression	1.4559e-15	MYOM1, UCN, SPI1, CSF1, ITGB3, SERPINE1, TNC, BRCA1, IKZF1, LRRC32, TNF, ETS1, CLU, TRIM6, CDH3, C1QTNF1, MYC, ZC3H12A, TNFSF11, LGALS9, CCR5, OSR2, RPS7, ITGA3, SLC11A1, NGF, WNT16, TNFRSF1A, ADAM19, MMP12, IL1A, CLDN3, LCK, TLR9, PPARG, TLR6, ATF3, TLR3, TLR2, ENG, CEBPB, DNMT1, PDGFB, IL2RG, DLL1, IQGAP3, CRHR2, CLEC7A, CCL5, LMNA, PLCG2, STAT4, CCL2, FGF21, CD74, EGR1, TGFB1, SMAD3, WNT3A, ST…
GO:0002250	adaptive immune response	2.5561e-14	CD86, ITK, CD274, CD84, TNFRSF13B, CLEC4N, UNC93B1, FGL1, TXK, CD3G, VTCN1, TNFRSF13C, CRACR2A, SLAMF7, PTK2B, JAK3, LYN, TNFSF18, FGB, FGA, CD74, SEMA4A, LAG3, SYK, ARG1, ERAP1, CARD9, FGG, THEMIS, TAP2, TAP1, CD8B1, H2-AA, LAX1, MCOLN2, MPEG1, IL17RA, LAT2, FCAMR, ZAP70, CD4, RNF125, CD8A, GPR183, BTK, KLRD1, MYO1G
GO:0032731	positive regulation of interleukin-1 beta production	3.61308e-14	GBP5, EGR1, SMAD3, FZD5, STAT3, HSPB1, LPL, NLRC4, MEFV, TNF, PYCARD, CASP8, CLEC7A, CASP4, CASP1, F2RL1, NLRP3, CCR7, TLR6, CCR5, TMEM106A, MYD88, TLR2
GO:0019221	cytokine-mediated signaling pathway	6.98884e-14	CSF3R, PTPRN, IL5RA, IL6RA, IL2RG, IL27RA, SOCS1, LEPR, IL21R, STAT4, CCL2, IL12B, TNFSF11, IL12RB1, JAK3, CCR2, IL13RA1, STAT1, IL10RA, STAT3, IFNLR1, OSMR, TNFRSF1A, FOSL1, IL22RA1, IL1A, KLF6, IL2RB, PTPN6, IRF5, IL6ST, IL7R, CRLF1, MYD88, CRLF2
GO:0045766	positive regulation of angiogenesis	9.57051e-14	CD40, CCL11, HSPB6, ITGB3, SERPINE1, HSPB1, BRCA1, ETS1, HK2, C3, LGALS3, CYSLTR2, TBXA2R, CCL5, CXCR3, ZC3H12A, KDR, C3AR1, HMOX1, PTK2B, CCR3, ERAP1, STAT3, VASH2, CYBB, CELA1, RUNX1, TNFRSF1A, GREM1, IL1A, LRG1, ADM2, AGO2, TLR3, ENG
GO:0050729	positive regulation of inflammatory response	6.98636e-13	CEBPB, SERPINE1, LPL, HTR2A, IFI35, MEFV, ETS1, PYCARD, IL1RL1, CASP12, ADORA3, CASP4, CASP1, NLRP3, CCR2, ZBP1, TNFSF18, TGFB1, PDE2A, NMI, IL17RA, TNFRSF1A, TMIGD3, ADAM8, TLR6, TLR2
GO:0006955	immune response	6.98636e-13	CD86, IL1RN, NRROS, CD80, TNF, CD1D1, CCRL2, TNFSF10, CCR9, BDKRB1, TNFSF11, CCR7, ITGB6, CCR5, B2M, CCR3, CCR2, TNFRSF1B, LAX1, VAV1, TLR1, FCAMR, IL1A, ZAP70, PLSCR1, TLR12, TLR9, IRF8, FCER2A, TLR6, TLR3, TLR13, TLR2, CD274, CCL12, CCL11, MARCHF1, WAS, CXCR5, CXCR6, CCL5, CXCR3, CCL4, CCL2, CCR1, TNFSF18, CD74, SMAD3, CCL20, TNFSF15, LIF, H2-AA, IL4, CXCL10, CD4, CXCL12, CD28, TNFSF9, TNFSF8, …
GO:0007155	cell adhesion	2.29451e-12	LGALS3BP, CD84, ITGAM, CSF3R, ITGB4, ITGB3, ICAM2, TNC, STAB2, LAMC2, CELSR1, CLDN1, SIGLECF, ICAM1, CDH3, ADGRE5, CDH1, CLDN23, OLR1, ITGB7, ITGB6, CDON, CXADR, TNFRSF12A, ITGA4, CD93, VWF, ITGA3, ITGA2, ITGA1, GP1BA, CLDN6, CLDN4, VCAN, CLDN3, CLDN15, ITGAD, CLDN9, CLDN7, ITGA7, ITGA6, CDHR5, PKP3, ITGA5, DSG3, DSG4, TLN1, CDH17, VCL, EPHA2, ENG, SELPLG, TROAP, NID2, SPP1, PTK2B, PCDH1, PCDH20,…
GO:0032729	positive regulation of type II interferon production	3.39186e-12	TXK, TNFRSF13C, TNF, IL27RA, PYCARD, CD1D1, CLEC7A, IL12B, CD14, IL12RB1, CCR2, FZD5, SLC11A1, ARID5A, ISG15, RUNX1, TLR9, IRF8, F2RL1, CD27, TNFSF9, TLR7, ZFPM1, TLR3, IL18R1
GO:0043123	positive regulation of canonical NF-kappaB signal transduction	1.56355e-11	CD40, CLEC4N, ZC3HAV1, LITAF, TNF, EDA2R, AKAP13, TRIM6, CASP8, CLEC7A, CASP1, TNFSF10, TRIM25, TNFSF11, TRIM21, TGM2, CD74, UNC5CL, TGFB1, TNFSF15, CARD9, SHISA5, TNFRSF1A, IL1A, CD4, TLR9, REL, TRIM58, F2RL1, TLR6, TLR3, MYD88, TMEM106A, CARD11, LIMS1
GO:0002687	positive regulation of leukocyte migration	1.61957e-11	TNFSF18, CCL12, ITGA4, CSF1, ITGB3, ITGA2, TNFRSF18, SELE, TMIGD3, SELP, ADORA3, CCL2, BDKRB1, NCKAP1L, TLR2
GO:0032496	response to lipopolysaccharide	1.64342e-11	CEBPB, NLRC3, PTGS2, CLDN1, LITAF, TNF, TRIM6, DUSP10, CNR2, TBXA2R, CASP3, CASP1, PLCG2, BDKRB1, CCR7, LGALS9, S100A14, ELANE, PTGIR, STAT1, IL10RA, SLC11A1, DIO2, EIF2AK2, ACOD1, FOS, FOSL2, NFKB2, NR4A1, CPS1, BTK, TCF3, TRIB1, MYD88, TLR2
GO:0030335	positive regulation of cell migration	4.19117e-11	CD274, CCL12, CCL11, CSF1, ITGB3, PDGFB, LAMC2, CLDN1, ETS1, CXCL16, FAM83G, CASP8, CLEC7A, PLAU, CCL5, CCL4, KDR, RACK1, C3AR1, CCL2, PTK2B, LYN, CCR1, SEMA4A, SMAD3, TGFB1, CCL20, STAT3, PLET1, PTP4A1, IL4, CXCL10, CLDN4, CLDN3, CXCL12, F2RL1, ITGA6, ITGA5, LGR6, EPHA2, HBEGF
GO:0007229	integrin-mediated signaling pathway	5.48932e-11	ITGAM, ITGB4, ITGB3, PLEK, ADAMTS14, PTK2B, ITGB7, ITGB6, FYB2, ITGA4, SYK, ITGA3, ITGA2, ITGA1, APOA1, ISG15, VAV1, ITGAD, ZYX, ITGA7, ITGA6, ADAM8, ITGA5, TLN1, CDH17, LIMS1
GO:0009615	response to virus	5.48932e-11	HSPB1, ADAR, ZC3HAV1, DDX60, CLU, TNF, IFIT2, IFIH1, DHX58, ITGB6, OASL1, BATF3, RSAD2, EIF2AK2, ISG15, NMI, IL17RA, BST2, CDK6, OAS3, TLR9, IFI27L2A, TLR3, MYD88, TLR13
GO:0001819	positive regulation of cytokine production	7.49497e-11	ITK, SYK, CLEC4N, WNT3A, TNFSF15, TXK, NFAM1, SLC11A1, CARD9, EIF2AK2, CLEC9A, TNF, BATF, TLR1, CCDC88B, IL1A, TLR9, CASP1, TLR6, CD14, LGALS9, TLR3, TLR2
GO:0098609	cell-cell adhesion	1.43422e-10	ROBO3, IGSF5, ITGAM, ITGB4, ICAM2, LAMC2, CLDN2, CELSR1, NTN1, ICAM1, CDH3, CLEC7A, CDH1, ITGB7, ITGB6, CDON, CXADR, ITGA4, CD93, ITGA3, ITGA2, ITGA1, SELP, CXCL12, ITGAD, AXL, ITGA7, ITGA6, CDHR5, ADAM8, DSG3, PKP3, ITGA5, DSG4, TLN1, CDH17, LIMS1
GO:0050727	regulation of inflammatory response	3.15529e-10	LYN, ZBP1, RNH1, AKNA, PGLYRP2, AHSG, ALOX15, TNC, TNF, USP18, PYCARD, SBNO2, IL1RL2, CASP12, STING1, FANCD2, CLCF1, CASP4, TLR9, CASP1, NLRP3, MYD88, CCR2, PTGES
GO:0032722	positive regulation of chemokine production	1.17691e-09	EGR1, CD74, CARD9, EIF2AK2, LPL, IL6RA, TNF, MCOLN2, PYCARD, IL4, IL1RL1, TLR9, F2RL1, TLR7, LGALS9, TLR3, MYD88, TLR2
GO:0007160	cell-matrix adhesion	1.4811e-09	FGB, CD63, FGA, ITGAM, ITGA4, ITGB4, ITGA3, ITGB3, ITGA2, FGL1, ITGA1, FGG, NID2, ITGAD, ZYX, ITGA7, ITGB7, ADAM8, ITGA6, ITGB6, ITGA5, LIMS1, TECTA
GO:0007049	cell cycle	1.52651e-09	ERCC6L, DYRK3, ZWILCH, NCAPG2, BRCA1, AHR, IKZF1, FOXM1, BRCA2, SMC2, STK10, RGS2, RASSF1, CCND1, MIS18BP1, ZIC3, CNTRL, CHEK1, RACK1, MAP3K8, NEK2, KNTC1, TRIM21, CEP55, HELLS, CKAP2, KIF23, TEX14, MASTL, CDC25C, CIT, PTP4A1, PSRC1, RBL1, DBF4, FANCD2, TIMELESS, KIF2C, MCM6, KIF20B, MCM2, RGS14, PKMYT1, AURKB, CLSPN, E2F4, ECT2, MAPK6, MISP, BUB1, E2F7, E2F8, PLK4, FANCI, CDT1, PLK3, CDKN2B, GAD…
GO:0033627	cell adhesion mediated by integrin	1.52651e-09	FYB2, ITGAM, ITGA4, ITGB4, ITGA3, ITGB3, ITGA2, ITGA1, ICAM1, MMRN1, ITGAD, ITGA7, ITGB7, ITGA6, ITGB6, ITGA5
GO:0070374	positive regulation of ERK1 and ERK2 cascade	1.65294e-09	CCL12, CCL11, ARHGAP8, FGL1, ITGB3, ALOX15, PDGFB, HTR2A, ICAM1, PYCARD, C3, CYSLTR2, CCL5, CCL4, KDR, CCL2, PTK2B, TNFSF11, FGF21, CCR1, FGB, FGA, CD74, JUN, TGFB1, CCL20, CARD9, FGG, NGF, IL1A, CD4, PTPRC, CXCL12, GPR183, F2RL1, TLR2
GO:0007166	cell surface receptor signaling pathway	3.05185e-09	CD86, CD274, CD80, CD3G, CELSR1, CRHR2, SPN, ADGRG3, ADGRE5, ADGRG5, CXCR3, ADGRE4, ADGRG6, PTK2B, IL12B, FCRL1, LAG3, SEMA6A, MLKL, FZD5, SYK, OSMR, TNFRSF1B, VAV1, TNFRSF1A, FCGR1, CD4, P2RX5, CD8A, LCK, CLCF1, PAPPA, MYD88
GO:0009410	response to xenobiotic stimulus	3.37372e-09	DNMT1, FECH, TNFRSF11B, HTR2A, AHR, PTGS2, LYST, TNF, SLC6A3, CDH3, CCND1, CDH1, TBXA2R, CASP3, CASP1, KDR, PTK2B, TSPO, CAR9, NCKAP1L, LYN, TGIF1, JUN, TGFB1, ABCC2, ITGA3, ITGA2, CARD9, CYBB, FOS, FOSL2, FOSL1, CPS1, LOX, LCK, PDE3A, FOSB, PLIN2, PPARG, TCF3, ENG
GO:0006468	protein phosphorylation	4.33052e-09	DDR1, ITK, DYRK3, SPN, STK10, CCND1, CHEK1, PDK4, KDR, PBK, MAP3K8, NEK2, JAK3, CDON, MORC3, SYK, TEX14, NGF, PASK, MASTL, RUNX3, CIT, ZAP70, MYO3B, LCK, BTK, TRIB3, TNIK, HCST, STK40, EPHA2, RNASEL, TXK, PDGFB, TTK, PKMYT1, IQGAP3, AURKB, CAMKK2, NUAK2, GRK6, STAT4, PTK2B, PAK6, MAPK6, BUB1, PLK4, LYN, PLK3, TGFB1, MLKL, EIF2AK2, MAP3K15, CDK6, FES, AXL, STK26, ADM2, MAP3K19, NEK10, MAP3K14
GO:0019722	calcium-mediated signaling	5.14682e-09	CCR1, SYK, CXCR5, CXCR6, TNF, LAT2, TMIGD3, ZAP70, GNA15, CD4, CD8A, ADORA3, CXCR3, CCRL2, CCR9, C3AR1, PLCG2, TNFSF11, BDKRB1, CCR7, CCR5, CCR3, CCR2
GO:0051092	positive regulation of NF-kappaB transcription factor activity	5.19361e-09	CD84, CD40, NLRC4, CLU, TNF, EDA2R, PYCARD, TRIM6, IL18RAP, CLEC7A, PLCG2, NLRP3, TRIM25, TNFSF11, TRIM21, TNFSF18, CARD9, EIF2AK2, GREM1, TLR9, TRIM58, TLR3, MYD88, CARD11, IL18R1, TLR2
GO:0060326	cell chemotaxis	7.23272e-09	CCR1, CCL20, ITGA1, CXCR5, PDGFB, CXCR6, CXCL16, CXCL12, BIN2, LOX, CCL5, CXCR3, GPR183, CCRL2, CCR9, BDKRB1, CCR7, CCR5, CCR3, HBEGF, CCR2, EPHA2, ENG
GO:0071222	cellular response to lipopolysaccharide	9.22087e-09	CD86, CD274, CEBPB, CD80, SERPINE1, TNFAIP3, LITAF, TNF, CXCL16, PYCARD, SBNO2, ZFP36, TBXA2R, ZC3H12A, CASP1, CCL2, NLRP3, IL12B, TSPO, CD14, CCR5, B2M, GBP5, CR2, STAT1, PDE2A, CD180, ARID5A, ACOD1, KMO, TNFRSF1B, CXCL10, IL1A, PLSCR1, AXL, TLR9, CMPK2, IRF8, CD68, MYD88
GO:0042531	positive regulation of tyrosine phosphorylation of STAT protein	3.11515e-08	LYN, TNFSF18, CD40, TNFRSF18, LIF, IL6RA, PARP9, PARP14, TNF, TNFRSF1A, IL4, LCK, CLCF1, CCL5, IL12B, IL6ST, CRLF1
GO:0048661	positive regulation of smooth muscle cell proliferation	3.45971e-08	EGR1, JUN, TGFB1, STAT1, ITGB3, ITGA2, PDGFB, IL6RA, SULF1, PTGS2, TNF, NR4A3, MYC, CCL5, C3AR1, HMOX1, ELANE, MYD88, HBEGF, TGM2
GO:2000406	positive regulation of T cell migration	3.45971e-08	SPN, PYCARD, CXCL10, CXCL12, ITGA4, CCL20, ITGB3, CCL5, DOCK8, ADAM8, LGALS9, CORO1A
GO:0042102	positive regulation of T cell proliferation	3.45971e-08	CD86, CD274, CD80, VTCN1, TNFRSF13C, CORO1A, SPN, CCDC88B, IL4, CD4, CD1D1, PTPRC, CCL5, CD28, IL12B, CCR7, NCKAP1L, IL6ST, JAK3
GO:0006915	apoptotic process	3.45971e-08	CSRNP1, SLC40A1, TNFAIP3, ADAR, BBC3, IFIT2, PYCARD, CASP8, PPP1R13L, CASP3, ZC3H12A, CHEK1, TNFSF10, CASP1, RACK1, CHAC1, ZBP1, HELLS, SEMA6A, APAF1, TNFRSF12A, TNFRSF18, CKAP2, SHISA5, EMP1, TNFRSF1A, BTC, IRF1, BTK, TRIB3, EPHA2, BIRC3, MCM2, CDCA7, TNFRSF11B, NLRC4, NTN1, HCAR2, NUAK2, DRAM1, INPP5D, HMOX1, S100A14, BUB1, PLK3, JUN, STIL, SMAD3, GADD45B, DDIAS, SULF1, PML, NR4A1, XKR9, AXL, S…
GO:0050728	negative regulation of inflammatory response	4.02003e-08	SMAD3, IL10RA, STAT3, TNFAIP3, ACOD1, APOA1, NLRC3, AHR, TNFRSF1B, MEFV, ETS1, TNFRSF1A, IL22RA1, IL4, SOCS3, ZFP36, NLRP12, ELF4, PBK, NLRP3, PPARG, TNFAIP8L2, LGALS9, IER3
GO:0032735	positive regulation of interleukin-12 production	4.30422e-08	CD40, SYK, UNC93B1, CLEC7A, IRF1, TLR9, REL, PLCG2, IL12B, IRF8, TNFSF9, CCR7, TLR6, TLR3, TLR2
GO:0042110	T cell activation	5.07967e-08	CD86, LAG3, CD84, SMAD3, TGFB1, CD80, WAS, CD8B1, NLRC3, CORO1A, VAV1, IL4, CD4, CD8A, CD28, SLAMF7, CD48, TNFAIP8L2, CARD11
GO:0006935	chemotaxis	5.09052e-08	ROBO3, CCL12, CCL11, CXCR5, CXCR6, CXCL16, CCL5, CXCR3, CCL4, CCRL2, CCR9, C3AR1, CCL2, CCR7, NCKAP1L, LGALS9, CCR5, CCR3, CCR2, CCR1, CCL20, CXCL10, CXCL12, FES, CKLF
GO:0042127	regulation of cell population proliferation	5.48343e-08	DNMT1, SERPINE1, CDCA7, SLC7A11, PTGS2, FOXM1, CLU, TNF, PTGS1, PLAU, CHEK1, STAT4, E2F4, IER5, JUNB, TCFL5, JUN, TGFB1, STAT1, STAT2, STAT3, OSGIN1, PLA2G4A, CELA1, CXCL10, CDK6, NR5A2, FES, MYD88
GO:0034097	response to cytokine	7.41959e-08	ITIH4, CD274, CDKN2B, STAT1, STAT3, IL6RA, OSMR, PTGS2, CORO1A, SELE, PML, RELB, NFKB2, CXCL16, FOSL1, SELP, CCL5, REL, IL6ST
GO:0050731	positive regulation of peptidyl-tyrosine phosphorylation	1.04699e-07	CD74, IL11, TGFB1, SYK, CLEC4N, ITGB3, CD80, LIF, PDGFB, IL6RA, PTPRJ, HTR2A, ICAM1, IL4, CD4, PTPRC, EHD4, CLEC7A, PLCG2, PTK2B, ITGA5, HBEGF
GO:0071346	cellular response to type II interferon	1.06108e-07	GBP5, CCL12, CIITA, CCL11, CCL20, STAT1, WAS, ACOD1, CAPG, CLDN1, TNF, STX11, CCL5, CCL4, ZYX, CASP1, IL12B, CCL2, IRF8, FLNB, IL12RB1, TLR3, TLR2
GO:0002230	positive regulation of defense response to virus by host	1.13913e-07	DTX3L, STAT1, CGAS, PARP9, PML, PYCARD, IL4, TRIM6, STING1, CCL5, ZC3H12A, IL12B, IL12RB1
GO:0050900	leukocyte migration	1.31177e-07	SELP, SELPLG, ITGA3, ITGA7, F2RL1, ITGA6, ITGB7, SELE, TNF, ELANE, ICAM1, TLR2
GO:0018108	peptidyl-tyrosine phosphorylation	1.91292e-07	LYN, DDR1, DYRK3, SYK, PDGFB, TTK, HTR2A, IL4, ZAP70, CD4, PTPRC, FES, LCK, BTK, KDR, PTK2B, PTPN6, IL12RB1, JAK3
GO:0002224	toll-like receptor signaling pathway	2.01082e-07	TLR1, FOSL1, CD86, UNC93B1, PLCG2, TLR9, TLR12, TLR7, TLR6, TLR3, TLR13, TLR2
GO:0050776	regulation of immune response	2.28311e-07	LAG3, CD40, SMAD3, SYK, FGL1, CGAS, CD8B1, TNFRSF13C, SPN, FCGR1, IL4, CD1D1, INPP5D, HCST, CARD11
GO:0098586	cellular response to virus	2.66968e-07	SMAD3, TGFB1, ADAR, ZC3HAV1, IFIH1, MMP12, CXCL10, TRIM6, CCL5, ZC3H12A, NLRP3, IRF5, TLR7, LGALS9, WDFY4, TLR3
GO:0016310	phosphorylation	3.10095e-07	DDR1, DGKG, ITK, CIITA, DYRK3, DGKD, ADPGK, HK2, STK10, AKAP13, HK3, PLAU, PIP5KL1, CHEK1, PDK4, KDR, PBK, MAP3K8, NEK2, JAK3, SYK, PASK, MASTL, DCK, CIT, CNKSR1, ZAP70, MYO3B, LCK, BTK, CMPK2, TNIK, STK40, EPHA2, PFKFB4, TXK, TTK, PKMYT1, AURKB, CAMKK2, AK9, NUAK2, GRK6, PTK2B, PAK6, MAPK6, BUB1, PLK4, LYN, PLK3, STAT3, EIF2AK2, MAP3K15, CDK6, FES, AXL, STK26, MAP3K19, NEK10, MAP3K14
GO:0043410	positive regulation of MAPK cascade	3.2248e-07	CD84, PDGFB, LPAR2, IL6RA, PTPRJ, IQGAP1, IQGAP3, TNF, C1QTNF1, LEPR, PLCG2, KDR, CDON, FGF21, LYN, CD74, IL11, TGFB1, GADD45B, SYK, GDF15, ITGA1, LIF, EIF2AK2, DOK2, CD4, PTPRC, TLR9, ADAM8, TMEM106A
GO:0032757	positive regulation of interleukin-8 production	3.26397e-07	CD74, SYK, SERPINE1, STAT3, TNF, PYCARD, TLR1, CLEC7A, TLR9, F2RL1, TLR7, CD14, TLR3, ELANE, MYD88, TLR2
GO:0032733	positive regulation of interleukin-10 production	5.05529e-07	CD274, SYK, STAT3, ISG15, PYCARD, IL4, CLEC7A, CD28, TLR9, PLCG2, IL12B, F2RL1, LGALS9, TLR2
GO:0070098	chemokine-mediated signaling pathway	6.19695e-07	CCR1, CCL12, CCL11, CCL20, GPR35, CXCR6, CXCL10, CXCL12, CCL5, CCL4, CCRL2, CCL2, PTK2B, CCR3, CCR2
GO:0045071	negative regulation of viral genome replication	8.7921e-07	RNASEL, RSAD2, EIF2AK2, ISG15, ZC3HAV1, TNF, IFIH1, BST2, TRIM6, PLSCR1, ZNFX1, OAS3, CCL5, OASL1
GO:0008285	negative regulation of cell population proliferation	1.18195e-06	DDR1, BTG2, TES, PTPRJ, IFI35, PTGS2, DLL1, TNF, IL1RL1, BRIP1, ADORA3, LMNA, XIRP1, HMOX1, PTK2B, SH2B3, E2F7, LYN, TGIF1, JUN, CDKN2B, SMAD3, TGFB1, FZD5, ITGA1, STAT3, LIF, NMI, PML, RUNX1, FOSL1, TMIGD3, IL1A, CLDN3, CXCL12, PPARG, SPRY1, ATF5, TLR2, PTGES, BNIPL
GO:0006974	DNA damage response	1.33099e-06	BTG2, CGAS, BRCA1, FOXM1, BRCA2, BBC3, RASSF1, CCND1, MYC, CASP3, ZC3H12A, CHEK1, TOPBP1, POLE, IER3, PARP3, DTX3L, ZGRF1, DDX11, CIP2A, PARP9, MASTL, MMS22L, NEIL3, FANCD2, TIMELESS, DNA2, BLM, PARPBP, UBA7, SAMHD1, BRIP1, POLD1, CLSPN, ASCC3, E2F7, FANCI, LYN, POLQ, PLK3, ATAD5, GADD45A, DDIAS, APEX2, BATF, TICRR, PARP10, CDK6, NABP1, RAD18
GO:0035556	intracellular signal transduction	1.76951e-06	DGKG, ITK, DGKD, PLEK, NLRC5, HSPB1, NLRC3, ADCY7, SOCS3, ZFP36, NUAK2, SOCS1, INPP5D, CASP3, CHEK1, PLCG2, RACK1, HMOX1, PAK6, MAPK6, ECT2, JAK3, SH2B3, LYN, SYK, NFAM1, PDE2A, PASK, MASTL, LAX1, VAV1, LAT2, ZAP70, DEPDC1B, NR4A3, RASA3, LCK, STK26, BTK, PTPN6, LCP2, TNIK, PLCB2
GO:0034341	response to type II interferon	1.78521e-06	BST2, CD74, CD40, CIITA, STAT1, CCL5, KYNU, SLC11A1, MEFV, H2-AA, TRIM21, CXCL16
GO:0030890	positive regulation of B cell proliferation	1.84936e-06	CD74, CD40, ATAD5, WNT3A, TNFRSF13C, IL4, PTPRC, CLCF1, GPR183, BTK, TLR9, NCKAP1L, TCF3, CARD11
GO:0070527	platelet aggregation	1.95325e-06	FGB, FGA, WNT3A, ITGB3, FGL1, PLEK, FGG, SLC7A11, UBASH3B, TUBB1, PTPN6, TLN1, F2RL3
GO:0071347	cellular response to interleukin-1	3.22276e-06	FGB, CEBPB, CCL12, CD40, CCL11, CCL20, SERPINE1, FGG, ACOD1, KMO, PYCARD, IRF1, CCL5, CCL4, ZC3H12A, CCL2, ADAMTS7
GO:0050853	B cell receptor signaling pathway	3.3762e-06	LYN, ITK, SYK, TXK, NFAM1, LAT2, PTPRC, LCK, KLHL6, BTK, PLCG2, PTPN6, NCKAP1L
GO:0030593	neutrophil chemotaxis	3.75725e-06	CCL12, CCL11, ITGAM, CSF3R, CXADR, SYK, CCL20, ITGA1, VAV1, CXCL10, LGALS3, CCL5, CCL4, SPP1, CCL2, NCKAP1L, CKLF
GO:1901224	positive regulation of non-canonical NF-kappaB signal transduction	3.8119e-06	CD86, EIF2AK2, NMI, IFI35, TNF, PYCARD, GREM1, PTP4A3, NLRP12, TLR9, NLRP3, TLR7, TLR3, IL18R1, TRIM56, TLR2
GO:0006919	activation of cysteine-type endopeptidase activity involved in apoptotic process	6.19648e-06	SMAD3, APAF1, STAT1, TNFSF15, NLRC4, NGF, TNF, PML, BBC3, PYCARD, CASP8, LCK, MYC, RACK1, NLRP3, PPARG, XDH
GO:0045088	regulation of innate immune response	6.9148e-06	DUSP10, CASP8, IRF1, DHX58, NLRC5, IRF7, TNFAIP3, NLRC3, SAMHD1, MYO1F
GO:0008284	positive regulation of cell population proliferation	6.94992e-06	CSF1, IHH, TNC, KIF14, LAMC2, HTR2A, FOXM1, TNF, ETS1, CLU, LGALS3, ESM1, CCND1, PLAU, MYC, KDR, IL13RA1, IL11, PLA2G4A, NGF, OSMR, BTC, GREM1, CCKBR, CLDN7, KIF20B, IL6ST, ATF3, HBEGF, DOT1L, PDGFB, IL6RA, PTGS2, DLL1, EPCAM, CLEC7A, CXCR3, PTK2B, FGF21, LYN, JUN, TGFB1, WNT3A, STAT3, LIF, IL4, CXCL10, CXCL12, CLCF1, PTPN6, IL7R, CRLF1, CRLF2
GO:0046330	positive regulation of JNK cascade	8.15496e-06	UNC5CL, GADD45B, GADD45A, CARD9, ANKRD23, WNT16, TNF, EDA2R, LMNB1, PYCARD, IL1A, CRACR2A, TLR9, F2RL1, CD27, TNFSF11, PTK2B, TNIK, TLR3, MYD88
GO:0007204	positive regulation of cytosolic calcium ion concentration	9.21476e-06	CXCR5, CXCR6, HTR2A, C1QTNF1, TBXA2R, CXCR3, CCRL2, PLCG2, KDR, CCR9, C3AR1, PTK2B, BDKRB1, CCR7, FFAR1, CCR5, JAK3, CCR3, CCR2, CCR1, PTGIR, TRPC6, GPR35, CCKBR, F2RL1
GO:0001774	microglial cell activation	9.49301e-06	TLR1, IL4, JUN, ITGAM, TLR9, CASP1, TLR6, TNF, CLU, TLR3, TLR2
GO:0050868	negative regulation of T cell activation	9.78899e-06	SPN, IL4, LAG3, PLA2G2D, TGFB1, FGL1, TNFAIP8L2, VTCN1, LAX1, JAK3
GO:0050852	T cell receptor signaling pathway	9.96197e-06	BTNL9, ITK, FYB2, TXK, THEMIS, CD8B1, VTCN1, FOSL2, ZAP70, PTPRC, THEMIS2, CD8A, ZC3H12A, BTK, CD28, PLCG2, PTPN6, LCP2, NFKBID
GO:1902895	positive regulation of miRNA transcription	1.03015e-05	EGR1, JUN, SMAD3, TGFB1, SPI1, STAT3, PDGFB, MRTFA, FOS, TNF, ETS1, FOSL1, MYC, PPARG
GO:0043547	positive regulation of GTPase activity	1.13304e-05	ARHGAP11A, CCL12, CD40, CCL11, RGS14, CCL20, RGS16, DOCK8, ARAP2, ARAP3, VAV1, CCL5, CCL4, RACK1, CCL2, F2RL1, CCR7, PRTN3, ITGA6, ECT2, LIMS1, TGM2
GO:0016477	cell migration	1.45632e-05	CD63, RNH1, ITGB4, ITGB3, PDGFB, TNFAIP3, LAMC2, IQGAP1, CORO1A, CDH3, CDH1, KDR, BDKRB1, IL12B, NCKAP1L, ITGB6, MISP, ST14, ITGA4, SYK, CD93, RRAS2, VAV1, ZAP70, DEPDC1B, FMNL1, ARC, AXL, ITGA7, LCP1, CDH17, EPHA2, HBEGF, ENG
GO:0001525	angiogenesis	1.53928e-05	CCL12, SERPINE1, TNFAIP2, PTGS2, ESM1, CASP8, RNF213, SOX18, PLAU, CXCR3, ZC3H12A, LEPR, KDR, HMOX1, CCL2, PTK2B, CCR2, SEMA4A, JUN, TNFRSF12A, FZD5, SYK, C1GALT1, GREM1, ADM2, MMP19, ADAM8, ITGA5, TGFBI, EPHA2, HBEGF, ENG
GO:0032481	positive regulation of type I interferon production	1.57654e-05	STING1, SYK, IRF1, DHX58, PLCG2, IRF7, CGAS, IRF5, CD14, ZC3HAV1, MYD88, TLR3
GO:0045893	positive regulation of DNA-templated transcription	1.90645e-05	CIITA, SPI1, BRCA1, AHR, IKZF1, FOXM1, BRCA2, TNF, ETS1, CDH1, SOX18, ZIC3, MYC, TEAD4, OSR2, DTX3L, MRTFA, FOS, PARP9, RUNX3, RUNX1, NPAS4, GREM1, ELF1, PSRC1, NR5A2, ELF4, IRF1, IRF7, IRF8, IRF5, PPARG, ATF5, CEBPB, BLM, PDGFB, SERTAD1, SPP1, EP400, CD74, EGR1, JUN, TGFB1, SMAD3, WNT3A, STAT1, ATAD2, STAT3, FOSL2, CTCFL, IL4, TBX15, NR4A1, CD4, NR4A3, REL, TCF3
GO:0043065	positive regulation of apoptotic process	1.95922e-05	AHR, NLRC4, PTGS2, CLU, TNF, BBC3, IFIT2, PYCARD, CASP12, CASP8, INPP5D, CASP3, PIP5KL1, CASP1, TNFSF10, RACK1, TSPO, PHLDA2, ECT2, TGM2, ZBP1, JUN, TGFB1, TNFRSF12A, GADD45B, GADD45A, PLA2G4A, EIF2AK2, FOSL1, NR4A1, PLSCR1, IRF1, IRF8, PPARG, ITGA6, IRF5, SPRY1, TLR3
GO:0032728	positive regulation of interferon-beta production	1.99382e-05	ARRDC4, ISG15, ZC3HAV1, IFIH1, STING1, OAS3, IRF1, TLR9, IRF7, TLR7, TLR3, TRIM56, TLR2
GO:0033209	tumor necrosis factor-mediated signaling pathway	2.46146e-05	TNFSF18, STAT1, KRT8, TNFRSF13C, TNF, EDA2R, TNFRSF1A, PYCARD, KRT18, RACK1, TNFSF11, PTK2B, LIMS1
GO:0042981	regulation of apoptotic process	2.63616e-05	NLRC4, CLU, IKZF3, ETS1, PYCARD, CASP12, CASP8, MYC, CASP4, CASP1, EP400, ALX4, TNFAIP8L2, JAK3, TGM2, EGR1, SDF2L1, APAF1, CARD9, OSGIN1, TNFRSF1A, CXCL10, LOX, STK26, ATF5, CARD11, BIRC3
GO:0042832	defense response to protozoan	3.14969e-05	CCDC88B, IL4, BATF2, CD40, ARG1, SLC11A1, TLR12, IL12B, IRF8, LYST, MYD88, BATF
GO:2000352	negative regulation of endothelial cell apoptotic process	3.62678e-05	FGB, IL4, FGA, ITGB3, FGL1, FGG, SERPINE1, KDR, TNFAIP3, ICAM1, FGF21
GO:0002548	monocyte chemotaxis	3.62678e-05	LGALS3, CCL12, CCL11, CCL20, CCL5, PTPRO, CCL4, PDGFB, TNFSF11, CCL2, CCR2
GO:0090026	positive regulation of monocyte chemotaxis	3.70276e-05	CCR1, TNFSF18, CXCL10, CXCL12, CCL5, SERPINE1, CCL2, S100A14, CCR2
GO:0006952	defense response	3.74043e-05	CD74, COLEC10, TGFB1, STAT1, STAT2, STAT3, CYBB, TAP1, ACOD1, TNF, TAPBP, TNFRSF1A, TLR1, CXCL10, CXCL12, CASP1, STAT4, CCR5, TLR3, TLR2
GO:0007596	blood coagulation	3.86678e-05	FGB, FGA, VWF, PROS1, FGG, PROZ, F13A1, GP1BA, PTPRJ, NBEAL2, LYST, F5, SERPING1, F2RL1, F2RL3
GO:0051897	positive regulation of phosphatidylinositol 3-kinase/protein kinase B signal transduction	3.92479e-05	DDR1, PDGFB, PTPRJ, ERFE, TNF, RASD2, C1QTNF1, CCL5, ADORA3, KDR, PTK2B, TNFSF11, TGFB1, GDF15, WNT16, TMIGD3, SELP, CXCL12, AXL, CD28, F2RL1, PTPN6, ADAM8, HCST, HBEGF, ENG
GO:0097191	extrinsic apoptotic signaling pathway	4.21888e-05	SMAD3, TGFB1, TNFRSF12A, KRT8, TNFRSF1B, TNF, PML, IL4, PTPRC, CASP8, KRT18, CD27, TLR3
GO:0030183	B cell differentiation	4.53351e-05	CR2, SYK, NFAM1, AQP8, GIMAP1, PTPRJ, AHR, IKZF1, IL2RG, IKZF3, FOSL2, ADGRG3, PTPRC, CLCF1, PLCG2, JAK3, CDH17, CARD11
GO:0007159	leukocyte cell-cell adhesion	4.53351e-05	SELP, PTPRC, ITGAM, ITGA4, SYK, CCL5, OLR1, ITGA5, SELE, ICAM1
GO:0060907	positive regulation of macrophage cytokine production	4.53351e-05	PYCARD, CD74, CARD9, CASP4, PLCG2, CASP1, TLR7, MYD88, TLR3, TLR2
GO:0050766	positive regulation of phagocytosis	4.81184e-05	AHSG, PROS1, SLC11A1, APOA1, PTPRJ, IL2RG, PYCARD, C3, FCGR1, PTPRC, CLEC7A, IL2RB, BTK, CCR7
GO:0016338	calcium-independent cell-cell adhesion via plasma membrane cell-adhesion molecules	5.01424e-05	CLDN6, CLDN4, CLDN3, CLDN15, CLDN9, CLDN23, CLDN7, CLDN2, CLDN1
GO:0007189	adenylate cyclase-activating G protein-coupled receptor signaling pathway	5.37659e-05	PTGIR, GPR119, SCT, LPAR2, CELSR1, ADCY7, ADGRG3, CXCL10, CNR2, ADGRE5, TBXA2R, ADM2, ADGRG5, CXCR3, ADGRE4, ADGRG6, S1PR2, LGR6, S1PR4, TCP11
GO:0042730	fibrinolysis	6.13429e-05	FGB, FGA, PLAU, FGL1, PROS1, FGG, SERPING1, GP1BA
GO:0030154	cell differentiation	6.13429e-05	ROBO3, PIWIL4, SPI1, TNFAIP2, CHRDL2, ETS1, EDA2R, ETS2, ELK4, LGALS3, SPIC, ZIC3, ZC3H12A, KDR, NKX1-1, TNFSF11, JAK3, JUNB, TCP11, OSR2, BATF2, BATF3, SEMA6A, APAF1, TNFRSF12A, SYK, IFRD1, TTC21A, CIT, PTBP3, NPAS4, DISP3, ZAP70, ELF1, RBL1, ELF4, CDCP3, MMP19, PPARG, CDHR5, HMX2, EPHA2, SLFN5, CEBPB, DLL1, RASGRP4, SOCS3, SBNO2, ECT2, FGF21, SYT4, SEMA4A, SMAD3, FZD5, GADD45B, HELT, STAT3, C1G…
GO:0070269	pyroptotic inflammatory response	6.92905e-05	PYCARD, ZBP1, CASP8, GSDMA, CASP3, CASP4, CASP1, NLRP3, NLRC4, MEFV, TRIM21
GO:0006281	DNA repair	7.33379e-05	BLM, PARPBP, DOT1L, CGAS, BRCA1, FOXM1, BRCA2, SAMHD1, BACH1, BRIP1, POLD1, CHEK1, EP400, CLSPN, ASCC3, TOPBP1, POLE, FANCI, POLQ, WDHD1, PARP3, RMI2, RRM1, DTX3L, ZGRF1, DDX11, APEX2, PARP9, TICRR, PARP10, MMS22L, NEIL3, FANCD2, TIMELESS, NABP1, DNA2, RAD18
GO:1902042	negative regulation of extrinsic apoptotic signaling pathway via death domain receptors	7.69853e-05	FGB, FGA, ITPRIP, FGL1, FGG, SERPINE1, HMOX1, TNFAIP3, BRCA1, ICAM1
GO:0050870	positive regulation of T cell activation	8.53854e-05	PYCARD, CCDC88B, CD4, LCK, TNFSF11, CCL2, H2-AA, CORO1A, B2M, CARD11, CCR2
GO:0032609	type II interferon production	8.53854e-05	SPN, ITK, IL18RAP, TXK, SLC11A1, IL12B, IRF8, VTCN1, TNF, RUNX3, IL18R1
GO:0045785	positive regulation of cell adhesion	8.73364e-05	TNFSF18, CD63, ITGA2, TNFRSF18, PTPRJ, TNF, VAV1, SELP, CXCL12, CCL5, IL12B, CCL2, ADAM8, TGM2
GO:0045216	cell-cell junction organization	9.87208e-05	CLDN6, SMAD3, TGFB1, CXADR, MARVELD2, CLDN9, HEG1, CLDN1, CRB3, LIMS1
GO:0042130	negative regulation of T cell proliferation	0.000117692	SPN, CD86, CD274, CEBPB, PLA2G2D, TGFB1, ARG1, CD80, PTPN6, VSIG4, VTCN1, H2-AA
GO:0046641	positive regulation of alpha-beta T cell proliferation	0.0001459	ZAP70, BLM, PTPRC, SYK, CD80, CCR2
GO:0010629	negative regulation of gene expression	0.000158688	UCN, DNMT1, SPI1, SERPINE1, PDGFB, IQGAP3, TNF, ZFP36L2, CRHR2, TRIM6, BRIP1, MYC, ZC3H12A, KDR, RACK1, OLR1, LGALS9, XDH, CCR1, TGIF1, MSR1, SMAD3, TGFB1, ABCC2, STAT3, ATP2B4, PARP9, PARP14, TNFRSF1A, PARP10, RBL1, CLDN3, CD28, REL, PPARG, ENG
GO:0045595	regulation of cell differentiation	0.000163119	CEBPB, CEBPD, WNT3A, FES, LIF, CELA1, RUNX3, PTBP3, RUNX1, TCFL5
GO:0016525	negative regulation of angiogenesis	0.000166801	SEMA4A, SEMA6A, GADD45A, STAT1, LIF, ATP2B4, SULF1, PML, CRHR2, CXCL10, EFNA3, CXCR3, CCL2, PPARG, CCR2, EPHA2
GO:0032715	negative regulation of interleukin-6 production	0.000166801	CD84, NLRP12, ELF4, INPP5D, ZC3H12A, TNFAIP3, PTPN6, NLRC3, NCKAP1L, TNF, TNFRSF1A, IL27RA
GO:0071260	cellular response to mechanical stimulus	0.000176419	CD40, TGFB1, GADD45A, ITGB3, ITGA2, PDE2A, PTGS2, TNFRSF1A, CASP8, IRF1, CHEK1, PIEZO1, TLR7, MAP3K14, TLR3, MYD88, ENG
GO:2001238	positive regulation of extrinsic apoptotic signaling pathway	0.000203325	PYCARD, PTPRC, CASP8, TNFRSF12A, TNFSF10, SIGLEC1, TLR6, TNF, RUNX3, PML
GO:0032088	negative regulation of NF-kappaB transcription factor activity	0.000205764	SPI1, NLRC5, TNFAIP3, ACOD1, NLRC3, PARP10, PYCARD, TMIGD3, NLRP12, ADORA3, ZC3H12A, NLRP3, NFKBID, TRIM21
GO:0045577	regulation of B cell differentiation	0.000233287	NFAM1, TLR9, SLAMF8, PTPN6, IKZF3, ZFP36L2, CARD11
GO:0001934	positive regulation of protein phosphorylation	0.000243075	UCN, CD40, AKAP5, IQGAP3, TNF, AURKB, CAMKK2, SPN, C3, CCND1, LEPR, KDR, RACK1, CDON, FGF21, LYN, NIBAN1, CD74, WNT3A, PLAUR, NGF, IL4, CD4, CLDN3, FAM20A, TNIK, ENG
GO:0010934	macrophage cytokine production	0.000251454	PYCARD, AXL, CARD9, CASP4, CASP1, NLRP3, TLR7, MYD88, TLR3, TLR2
GO:0042742	defense response to bacterium	0.000259569	CEBPB, STAB2, NLRC4, LYST, TNF, SPN, RNF213, CASP4, CASP1, SLAMF8, S100A14, ELANE, GBP5, GSDMA, SYK, SLC11A1, ISG15, MPEG1, TNFRSF1A, FCGR1, ZNFX1, VGF, OAS3, IRF8, MYD88
GO:0007599	hemostasis	0.000280872	FGB, FGA, VWF, PROS1, FGG, PROZ, F13A1, SERPING1, GP1BA, F2RL3, F5
GO:0001666	response to hypoxia	0.000303618	EGR1, SMAD3, APAF1, ITGA2, LIF, TNF, PML, HK2, FOSL2, IL1A, CLDN3, CXCL12, PLAU, P2RX2, CASP3, CASP1, KDR, HMOX1, CCL2, PTK2B, CAR9, CCR2, ENG, TLR2
GO:0042098	T cell proliferation	0.000322792	TGFB1, SH2D2A, MSN, TNFRSF13C, CORO1A, PSMB10, SPN, IL4, PTPRC, CXCL12, CD28, IL12B, PTPN6
GO:0045471	response to ethanol	0.00034605	FECH, TNC, FOS, CLDN1, TNF, SLC6A3, RGS2, ARC, CLDN3, CASP8, TBXA2R, CLDN7, CCL2, FOSB, NLRP3, PTK2B, CD14, MYD88
GO:1903238	positive regulation of leukocyte tethering or rolling	0.000348264	SELP, ITGA4, GP1BA, SELE, FUT4, ELANE, CCR2
GO:0051279	regulation of release of sequestered calcium ion into cytosol	0.000348264	LYN, UBASH3B, ITGB3, PTK2B, PTPN6, NGF, CORO1A
GO:0034116	positive regulation of heterotypic cell-cell adhesion	0.000348264	FGB, FGA, LCK, FGL1, FGG, ALOX15, TNF
GO:0048247	lymphocyte chemotaxis	0.00035945	CCL12, CCL11, CCL20, CCL5, CCL4, CCL2, ADAM8, CKLF, CXCL16
GO:0030217	T cell differentiation	0.00035945	EGR1, ZAP70, CD4, PTPRC, TGFB1, LCK, LEPR, IKZF1, IL7R, IKZF3, VAV1, FOSL2
GO:0008630	intrinsic apoptotic signaling pathway in response to DNA damage	0.00035945	ATAD5, MYC, HMOX1, SFN, BRCA1, TNFRSF1B, BRCA2, TNF, PML, TNFRSF1A, IER3, EPHA2
GO:0032091	negative regulation of protein binding	0.000412027	DDX11, PDGFB, TMC8, TEX14, AURKB, IFIT2, PLSCR1, MYC, XIRP1, RACK1, MITD1, EFHB, ZFPM1
GO:0009617	response to bacterium	0.000422225	NLRC5, LPL, USP18, IKZF3, PYCARD, C3, DHX58, CASP1, CCL2, CEP192, CD14, ADAMTS9, GBP5, STAT1, SLC11A1, ACOD1, ISG15, AA467197, PSMB9, FCGR1, CXCL10, LRG1, KLHL6, IRF8, FAM20A, CFB, MYO1F, TLR2
GO:0071356	cellular response to tumor necrosis factor	0.00044115	CCL12, CD40, CCL11, CCL20, ACOD1, FOS, BRCA1, CLDN1, ZFP36L2, PYCARD, ZFP36, IRF1, CCL5, CCL4, ZC3H12A, CCL2, NFKBIE, BIRC3, ADAMTS7
GO:0006508	proteolysis	0.000451381	COLEC10, TMPRSS3, CFI, IHH, PROZ, TNFAIP3, PRSS22, KLK8, USP18, PSMB10, ADAMTS14, CASP12, CASP8, PLAU, CASP3, CASP4, C1RL, CASP1, ADAMTS9, ELANE, CTSC, ADAMTS7, TGM2, TMPRSS11B, ST14, ERAP1, VASH2, PRSS16, CELA1, PRSS57, LNPEP, YOD1, KLK10, PSMB9, ADAM19, MMP12, ACE2, ESPL1, MEP1A, PAPPA, AGBL2, MMP17, MMP19, PRTN3, ADAM8, MASP1, LAP3, CFB
GO:1900017	positive regulation of cytokine production involved in inflammatory response	0.000451381	GBP5, CLEC7A, STAT3, CARD9, TLR6, TNF, MYD88, TLR3, IL17RA
GO:0008283	cell population proliferation	0.000453851	DDR1, MVP, IHH, FOXM1, BRCA2, NTN1, RASGRP4, IL18RAP, CCND1, MYC, IL12B, ASCC3, FAM83A, TGIF1, OSR2, IL11, JUN, SMAD3, TGFB1, ATAD5, WNT3A, STAT1, STAT3, LIF, BTC, PPARG, LGR6, HMX2, PTGES
GO:0000122	negative regulation of transcription by RNA polymerase II	0.000471074	BTG2, CIITA, SPI1, AHR, IKZF1, FOXM1, TNF, BACH1, ETS2, ELK4, ZFP36, CCND1, SOX18, PPP1R13L, MYC, TNFSF11, TGIF1, OSR2, BATF3, MORC3, ZFP217, ARID5A, ZBTB34, PARP9, RUNX3, RUNX1, MMP12, RBL1, TFEC, ZFP296, TIMELESS, IRF8, TRIB3, PPARG, ZFPM1, ATF3, ENG, CEBPB, DNMT1, AURKB, SFN, MSC, ELANE, E2F7, E2F8, TCFL5, EGR1, PLK3, SKOR1, JUN, TGFB1, SMAD3, HELT, GADD45A, STAT1, SNAI3, PDE2A, CELA1, FAM220A…
GO:0140374	antiviral innate immune response	0.000473533	IFIH1, ZBP1, CXCL10, MORC3, TRIM6, STING1, DHX58, EIF2AK2, TRIM25, TNF, USP18, IFIT2
GO:0060100	positive regulation of phagocytosis, engulfment	0.000495045	FCGR1, C3, ITGA2, PLCG2, F2RL1, PPARG, NCKAP1L
GO:0006909	phagocytosis	0.000523733	ITGAM, SLC11A1, NCF4, PLD4, LYST, CORO1A, UNC13D, VAV1, AXL, LEPR, IRF8, ELANE, MYD88, MYO1G
GO:0032743	positive regulation of interleukin-2 production	0.000526282	IL1A, CD1D1, PTPRC, CLEC7A, CD28, PLCG2, VTCN1, CARD11, CCR2, RUNX1
GO:0000902	cell morphogenesis	0.000550227	TGFB1, UNC93B1, PTPRO, LIF, GP1BA, AHR, CLU, PSMB10, FOSL2, GREM1, CDH3, CDH1, ADAM8, NCKAP1L, ITGB6, ECT2, IL7R, CDH17
GO:0051091	positive regulation of DNA-binding transcription factor activity	0.00068573	WNT3A, NFAM1, IFRD1, NGF, PPRC1, TNF, PYCARD, IL4, STING1, CLEC7A, PLCG2, TRIM25, TNFSF11, PPARG, TCF3, TRIM21
GO:0032691	negative regulation of interleukin-1 beta production	0.000693958	ELF4, ZC3H12A, TNFAIP3, NLRP3, APOA1, NLRC3, FFAR1, MEFV, PML
GO:0045089	positive regulation of innate immune response	0.000693958	CD74, GBP5, PLSCR1, CARD9, ADAM8, LGALS9, NMI, IFI35, TRIM56
GO:0030316	osteoclast differentiation	0.000720517	SBNO2, TGFB1, CSF1, GPR183, TNFSF11, FOS, CD300LF, TNF, JUNB, EPHA2, FOSL2
GO:0006260	DNA replication	0.000742597	CDT1, POLQ, RMI2, RRM1, BLM, DDX11, SAMHD1, TICRR, POLA1, DBF4, POLD1, POLE2, MCM6, DNA2, POLE, MCM2
GO:0043407	negative regulation of MAP kinase activity	0.000755794	LYN, PTPN1, RGS2, RGS14, CD300A, PTPN6, PTPRJ, PPARG, SPRY1, LAX1
GO:0002827	positive regulation of T-helper 1 type immune response	0.000813749	SLC11A1, IL12B, PLA2G4A, IL12RB1, IL27RA, CCR2
GO:0009612	response to mechanical stimulus	0.000815722	FOSL1, BTG2, ITGAM, LCK, ANKRD23, TNC, IHH, CCL2, FOSB, PTK2B, BDKRB1, PPARG
GO:0046777	protein autophosphorylation	0.000870345	LYN, DDR1, SYK, TXK, CAD, EIF2AK2, TTK, PASK, CAMKK2, STK10, ZAP70, PTPRC, MYO3B, FES, LCK, STK26, KDR, NEK2, TNIK
GO:0071345	cellular response to cytokine stimulus	0.000895358	PLSCR1, NLRP12, SOCS1, ITGA4, DDIAS, STAT1, STAT3, CCR7, JAK3, IL17RA
GO:0048146	positive regulation of fibroblast proliferation	0.000945848	TGIF1, CD74, JUN, TGFB1, ITGB3, SERPINE1, LIF, PDGFB, PML, FOSL2, BTC, CDK6, MYC
GO:0030155	regulation of cell adhesion	0.000959176	PLAU, FES, CXCR3, TNC, KIF14, PLAUR, PTK2B, PTPRJ, FUT1, DLL1, PML
GO:0045063	T-helper 1 cell differentiation	0.00130144	SEMA4A, CRACR2A, TMEM98, STAT4, IL18R1, RELB
GO:0001938	positive regulation of endothelial cell proliferation	0.00154213	JUN, CCL11, EGR3, ARG1, ITGB3, VASH2, PDGFB, NR4A1, LRG1, CXCL12, KDR, CCL2, CCR3
GO:0045672	positive regulation of osteoclast differentiation	0.00156401	CCR1, KLF10, CSF1, ITGB3, CCL5, IL12B, TNFSF11, FOS, TNF
GO:0006355	regulation of DNA-templated transcription	0.00161203	CSRNP1, CIITA, SPI1, SPIN4, AHR, IKZF1, FOXM1, BRCA2, ETS1, BACH1, ETS2, ELK4, SPIC, SOX18, PPP1R13L, MYC, NKX1-1, HOXA6, JUNB, TEAD4, TGIF1, KLF10, BATF2, BATF3, ZFP217, FOS, BAZ1A, PASK, RUNX3, RUNX1, ELF1, PTP4A3, NR5A2, ELF4, IRF1, TFEC, IRF7, IRF8, IRF5, PPARG, ATF5, ATF3, HMX2, ENG, CEBPB, CEBPD, PERM1, CDCA7, RELB, SBNO2, STAT4, ALX4, E2F4, E2F7, E2F8, TCFL5, EGR1, JUN, SMAD3, HELT, BRPF3,…
GO:0002244	hematopoietic progenitor cell differentiation	0.00164936	LYN, ARL11, SAMD9L, TGFB1, CEBPD, TNFRSF13B, PTPRQ, PLEK, PLD4, ADAR, STON2, PTPRC, CDK6, PTPN6, HEATR9
GO:0034113	heterotypic cell-cell adhesion	0.00164936	PTPRC, ITGAM, ITGA4, ITGAD, ITGB3, ITGA7, ITGB7, ITGA5
GO:0032727	positive regulation of interferon-alpha production	0.00164936	IFIH1, MMP12, STAT1, TLR9, IRF7, TLR7, ZC3HAV1, TLR3
GO:0043280	positive regulation of cysteine-type endopeptidase activity involved in apoptotic process	0.00174028	PYCARD, SYK, WNT3A, CLEC7A, MYC, CARD9, TNFSF10, CASP1, NLRP3, TNF
GO:0070830	bicellular tight junction assembly	0.00175314	CLDN6, CLDN4, CLDN3, MARVELD2, CLDN15, CDH1, CLDN9, CLDN23, CLDN7, CLDN2, ECT2, CLDN1
GO:0048245	eosinophil chemotaxis	0.00178521	LGALS3, CCL12, CCL11, CCL5, CCL4, CCL2, CCR3
GO:0030595	leukocyte chemotaxis	0.00178521	CCR1, CNR2, GPR183, CCL4, CXCR5, CORO1A, CKLF
GO:0030168	platelet activation	0.00178521	FGB, FGA, VWF, UBASH3B, WNT3A, AXL, ITGB3, FGG, F2RL3
GO:1901223	negative regulation of non-canonical NF-kappaB signal transduction	0.00178521	ADGRG3, NLRP12, SPI1, ZC3H12A, NLRP3, NLRC3, NMI, IFI35, LITAF
GO:0042113	B cell activation	0.00178521	LAT2, FCRL1, CD86, IL4, CD40, CXCR5, LAX1, IKZF3, GAPT
GO:0045824	negative regulation of innate immune response	0.00178521	CCR1, DHX58, TNFAIP3, ACOD1, SFN, NLRC3, NMI, TRIM21, AURKB
GO:0033089	positive regulation of T cell differentiation in thymus	0.00187532	EGR3, TESPA1, IHH, ADAM8, IL7R, IL2RG
GO:0008152	metabolic process	0.00189595	POLQ, RRM1, PFKFB4, DNMT1, H6PD, PGGHG, CAD, PLOD3, TNFAIP3, MOGS, SAMHD1, PTGS2, HK2, CHIT1, MAN1A, HK3, NEIL3, PDE10A, RNF213, CPS1, MAN2A1, DNA2
GO:0031100	animal organ regeneration	0.00226278	TGFB1, CXCL12, NR4A3, AXL, CAD, LIF, CCL2, APOA1, PPARG, LCP1
GO:0043011	myeloid dendritic cell differentiation	0.00226278	IL4, BATF2, BATF3, SPI1, TNFSF9, BATF, RELB
GO:0060135	maternal process involved in female pregnancy	0.00226278	ACE2, RGS2, ITGA3, IHH, LIF, CCL2, ADCY7
GO:0050901	leukocyte tethering or rolling	0.00226278	SPN, SELP, SELPLG, ITGA4, ITGB7, SELE, TNF
GO:0060340	positive regulation of type I interferon-mediated signaling pathway	0.00226278	MMP12, ZBP1, TRIM6, STING1, NLRC5, IRF7, TRIM56
GO:0032680	regulation of tumor necrosis factor production	0.00226278	TLR1, ZFP36, CARD9, TLR6, MYD88, TLR3, TLR2
GO:0007179	transforming growth factor beta receptor signaling pathway	0.00237221	JUN, SMAD3, TGFB1, NRROS, SPI1, STAT3, FOS, LRRC32, PML, ZYX, CCL2, ITGB6, LGALS9, ENG
GO:0043066	negative regulation of apoptotic process	0.00237221	UCN, BTG2, DYRK3, IL1RN, HSPB6, IHH, KIF14, SLC40A1, HSPB1, VTCN1, PTGS2, ERFE, CLU, TNF, LGALS3, NUAK2, EPCAM, CASP3, SPP1, KDR, PTK2B, NCKAP1L, IER3, CD74, HELLS, PLK3, JUN, STIL, EGR3, SERPINB2, SMAD3, TNFRSF18, PLAUR, EIF2AK2, TNFRSF1A, FABP1, GREM1, KRT18, AXL, CLDN7, IL2RB, PDE3A, CD27, ATF5, STK40, BIRC3
GO:0035335	peptidyl-tyrosine dephosphorylation	0.00237221	DUSP5, PTPN1, DUSP2, DUSP10, UBASH3B, PTPRO, PTPN6, PTPRJ
GO:0060339	negative regulation of type I interferon-mediated signaling pathway	0.00237221	MMP12, OAS3, STAT2, NLRC5, ADAR, ISG15, SAMHD1, USP18
GO:0007249	canonical NF-kappaB signal transduction	0.00255046	IRF1, REL, TLR9, TLR7, NLRC3, ADAM8, MAP3K14, CARD11, RELB, NFKB2
GO:0035313	wound healing, spreading of epidermal cells	0.00261919	MMP12, SCNN1G, LRG1, ITGA5, PLET1, HBEGF
GO:0045060	negative thymic T cell selection	0.00261919	SPN, CD74, ZAP70, PTPRC, CD28, CCR7
GO:1902624	positive regulation of neutrophil migration	0.00283426	IL1A, NCKAP1L, FUT4, MYO1F, TLR2
GO:0072378	blood coagulation, fibrin clot formation	0.00283426	FGB, FGA, ITGB3, FGG, F13A1
GO:0050850	positive regulation of calcium-mediated signaling	0.00284747	TMIGD3, ZAP70, CD4, SYK, CLEC7A, CD8A, ADORA3, PLCG2, KDR
GO:0043029	T cell homeostasis	0.00284747	GPR174, TGFB1, CASP3, NCKAP1L, AHR, IL7R, CORO1A, JAK3, CHST3
GO:0030308	negative regulation of cell growth	0.00294652	SMAD3, TGFB1, AHSG, RRAD, OSGIN1, PTPRJ, BRCA1, PML, BBC3, BST2, GREM1, PSRC1, SERTAD1, RACK1, BDKRB1, PPARG
GO:0035025	positive regulation of Rho protein signal transduction	0.0033673	GPR174, AKAP13, GPR35, LPAR2, APOA1, F2RL1, P2RY10B, GPR18, F2RL3
GO:0042100	B cell proliferation	0.00359576	IL4, CD40, CR2, PTPRC, WNT3A, CD27, TNFRSF13C, IL7R, NTN1, CARD11, CFB, FOSL2
GO:0043117	positive regulation of vascular permeability	0.00359933	UCN, PTP4A3, TGFB1, PDE2A, CCL4, PDE3A
GO:0002221	pattern recognition receptor signaling pathway	0.00359933	PYCARD, STING1, CASP1, CGAS, NLRP3, MEFV
GO:2000343	positive regulation of chemokine (C-X-C motif) ligand 2 production	0.00359933	CD74, TGFB1, CCL5, LPL, MCOLN2, TNF
GO:0030098	lymphocyte differentiation	0.00359933	HELLS, SPI1, IKZF1, TCF3, IL2RG, RELB
GO:0030097	hemopoiesis	0.00383901	LYN, WNT3A, DDIAS, IKZF1, BRCA2, RUNX3, ZFP36L2, RUNX1, CDK6, KDR, IL7R, SH2B3, CCR2
GO:0048535	lymph node development	0.00415551	TGFB1, CXCR5, TNFSF11, CCR7, IKZF1, IL7R, JAK3, NFKB2
GO:0006366	transcription by RNA polymerase II	0.00422558	CEBPB, JUN, HELT, WNT3A, NCAPG2, STAT3, SLC40A1, CELA1, AHR, FOS, ETS1, FOSL2, TNFRSF1A, IL4, NR4A1, IRF1, MYC, CD28, FOSB, TCF3, JAK3, JUNB
GO:0014911	positive regulation of smooth muscle cell migration	0.00450109	FGA, EGR1, PLAU, ITGB3, CCL5, MYC, ITGA2, PDGFB, IL6ST
GO:0070059	intrinsic apoptotic signaling pathway in response to endoplasmic reticulum stress	0.00450109	CEBPB, RNASEL, CASP12, APAF1, CASP3, TRIB3, CHAC1, PML, BBC3
GO:0032741	positive regulation of interleukin-18 production	0.00452658	GBP5, TLR9, CASP1, TNF, TLR2
GO:0002755	MyD88-dependent toll-like receptor signaling pathway	0.00452658	TLR9, TLR6, MYD88, TLR13, TLR2
GO:0002553	histamine secretion by mast cell	0.00452658	TMIGD3, LYN, RAB44, ADORA3, BTK
GO:0000076	DNA replication checkpoint signaling	0.00452658	CDT1, TIMELESS, TOPBP1, DNA2, CLSPN
GO:0051726	regulation of cell cycle	0.00463937	JUN, TGFB1, GADD45B, GADD45A, DDIAS, STAT3, BRCA1, MASTL, FOXM1, PML, RASSF1, PTPRC, RBL1, CCND1, IRF1, RACK1, EP400, SFN, E2F4, JUNB, SIPA1, BIRC3
GO:0007010	cytoskeleton organization	0.00477944	MYOM1, CCL11, GPR35, TNFAIP3, SYNE3, FGD2, FGD3, FMNL1, ARC, PSTPIP2, GAN, TUBB1, SH3BGRL3, VILL, TNIK
GO:0032688	negative regulation of interferon-beta production	0.0047883	PYCARD, MORC3, REL, NLRC3, NMI, RELB
GO:0001782	B cell homeostasis	0.0048043	LYN, TNFRSF13B, CASP3, NCKAP1L, TNFRSF13C, AHR, IL7R, GAPT
GO:0043524	negative regulation of neuron apoptotic process	0.00545118	UCN, CEBPB, BTG2, JUN, SCT, KIF14, NGF, CORO1A, CLU, IL27RA, NR4A3, CCND1, AXL, CLCF1, KDR, HMOX1, PTK2B, ADAM8, IL6ST, CRLF1
GO:0031589	cell-substrate adhesion	0.00545118	VWF, ITGB3, ITGA2, ITGA6, ITGA5, CORO1A, MYO1G
GO:0031295	T cell costimulation	0.00545118	SPN, CD86, CD274, CD80, CD28, TNFRSF13C, CARD11
GO:0010759	positive regulation of macrophage chemotaxis	0.00545118	TNFSF18, CSF1, CCL5, C3AR1, CCL2, CCR7, PTPRJ
GO:0070373	negative regulation of ERK1 and ERK2 cascade	0.00565319	LYN, ACE2, PTPN1, NLRP12, PTPRC, DUSP10, SEMA6A, RGS14, TLR9, LIF, SPRY1, ATF3
GO:0045740	positive regulation of DNA replication	0.00565319	UCN, CDT1, JUN, ATAD5, BRPF3, PDGFB, DNA2, BAZ1A
GO:0032720	negative regulation of tumor necrosis factor production	0.00565766	IL4, ELF4, AXL, ZC3H12A, TSPO, TNFAIP3, PTPN6, NLRC3, TLR6, GPR18, IL27RA
GO:0007259	cell surface receptor signaling pathway via JAK-STAT	0.00575424	SOCS3, SOCS1, STAT1, CLCF1, STAT2, STAT3, STAT4, JAK3, CSF2RA
GO:0070371	ERK1 and ERK2 cascade	0.00668485	NLRP12, CCL11, CCKBR, MYC, TNFSF11, SPRY1, IQGAP3, ZFP36L2, CCR3, TLR2
GO:1990264	peptidyl-tyrosine dephosphorylation involved in inactivation of protein kinase activity	0.00668485	PTPN1, DUSP10, PTPRQ, PTPRO, PTPRJ
GO:0002819	regulation of adaptive immune response	0.00668485	DUSP10, IRF1, IRF7, AHR, ADCY7
GO:0035723	interleukin-15-mediated signaling pathway	0.00668485	CD4, STAT3, IL2RB, IL2RG, JAK3
GO:0002315	marginal zone B cell differentiation	0.00668485	MFNG, TNFAIP3, PTK2B, DLL1, CDH17
GO:0045589	regulation of regulatory T cell differentiation	0.00668485	TGFB1, FANCD2, LCK, CD28, SH2B3
GO:0002237	response to molecule of bacterial origin	0.00668485	TLR9, TAP2, TNFAIP3, CD14, B2M
GO:0045657	positive regulation of monocyte differentiation	0.00668485	CD74, CD4, JUN, CSF1, FES
GO:0005975	carbohydrate metabolic process	0.00672771	MGAM, CHST7, H6PD, ADPGK, EDEM1, PGGHG, MOGS, FUT1, YDJC, HK2, CHIT1, MAN1A, HK3, GALE, MAN2A1, CHST1, CHST5, B4GALT5, CHST3
GO:0033077	T cell differentiation in thymus	0.00741893	CDK6, TESPA1, FZD5, TCF3, IL7R, IL2RG, NFKBID, B2M, ZFP36L2
GO:2000648	positive regulation of stem cell proliferation	0.00741893	OSR2, PTPRC, TGFB1, EPCAM, PRRX2, KDR, NGF, FOXM1, HMX2
GO:0032967	positive regulation of collagen biosynthetic process	0.00758926	UCN, TGFB1, ITGA2, SERPINE1, IHH, PDGFB, CCL2, ENG
GO:0001818	negative regulation of cytokine production	0.00758926	NLRP12, AXL, SLC11A1, CASP3, BTK, PPARG, LRRC32, EPHA2
GO:0042104	positive regulation of activated T cell proliferation	0.00789265	PYCARD, CD86, IL4, IL12B, TNFSF9, IL12RB1, JAK3
GO:0055091	phospholipid homeostasis	0.00792948	TGFB1, STAT3, LIPG, APOA1, ITGB6, LYST
GO:0009636	response to toxic substance	0.00870315	LYN, BRIP1, CPS1, CDH1, CCL5, SLC6A14, EIF2AK2, AHR, FOS, SLC7A11, CLDN1, TLR2
GO:0009611	response to wounding	0.00885287	TGFB1, ITGB4, TNC, PDGFB, TNFAIP3, NMNAT3, KLK8, ZFP36L2, FOSL1, ZFP36, CASP3, CCL2, ITGB6, LCP1
GO:0071677	positive regulation of mononuclear cell migration	0.00914127	IL4, LGALS3, TGFB1, CSF1
GO:0019885	antigen processing and presentation of endogenous peptide antigen via MHC class I	0.00914127	TAP2, TAP1, B2M, TAPBP
GO:0045648	positive regulation of erythrocyte differentiation	0.00944729	ABCB10, STAT1, INPP5D, STAT3, ISG15, NCKAP1L, ETS1
GO:0060294	cilium movement involved in cell motility	0.00944729	DNAH12, DNAH11, DNAH17, DNAH8, DNAH6, CFAP46, DNAH9
GO:0010818	T cell chemotaxis	0.00956935	CXCL10, CXCL12, CXCR3, GPR183, CXCL16
GO:0072678	T cell migration	0.00956935	ITGA4, CCL20, MSN, ITGB7, CORO1A
GO:0002281	macrophage activation involved in immune response	0.0100076	SBNO2, SYK, PLCG2, NMI, IFI35, TNF
GO:0071360	cellular response to exogenous dsRNA	0.0100076	IFIH1, CIITA, STING1, CGAS, ZC3HAV1, TLR3
GO:0032570	response to progesterone	0.0100227	FOSL1, CLDN4, TGFB1, TSPO, CCL2, FOSB, FOS, TLR2
GO:0019882	antigen processing and presentation	0.0100227	RAB32, CD74, CD1D1, UNC93B1, H2-AA, WDFY4, PSMB9, RELB
GO:0007200	phospholipase C-activating G protein-coupled receptor signaling pathway	0.0106752	GPR35, HTR2A, P2RY10B, GPR174, GNA15, CCKBR, C3AR1, F2RL1, FFAR1, PLCB2, GPR18, F2RL3, TGM2
GO:0010575	positive regulation of vascular endothelial growth factor production	0.0111678	C3, IL1A, STAT3, C3AR1, BRCA1, SULF1, PTGS2
GO:0045907	positive regulation of vasoconstriction	0.0119316	FGB, FGA, TBXA2R, FGG, PDGFB, HTR2A, PTGS2, ICAM1, PTGS1
GO:0034605	cellular response to heat	0.0119316	LYN, IL1A, RASA3, TFEC, MYOF, XYLT1, HMOX1, PTGS2, IER5
GO:0051260	protein homooligomerization	0.0120438	POLQ, BLM, KCNG4, CARD9, KCNA3, PRF1, NLRC4, OTOL1, PYCARD, ARC, EHD4, NLRP3, ECT2, CARD11, TGM2
GO:0002720	positive regulation of cytokine production involved in immune response	0.0123338	TRIM6, CLEC7A, NLRP3, F2RL1, IRF5, HTR2A
GO:1902533	positive regulation of intracellular signal transduction	0.0123338	ZAP70, SYK, VWF, CLEC4N, TNFSF11, TLR2
GO:0045579	positive regulation of B cell differentiation	0.0123338	SPI1, SYK, INPP5D, CD27, NCKAP1L, IL2RG
GO:0030889	negative regulation of B cell proliferation	0.0123338	LYN, TNFRSF13B, CD300A, INPP5D, CASP3, BTK
GO:0033554	cellular response to stress	0.0123338	NPAS4, MAP3K15, REL, SLC7A11, RELB, NFKB2
GO:0002639	positive regulation of immunoglobulin production	0.0130417	CD86, IL4, PTPRC, CLCF1, BTK, TLR9, CD27
GO:0071479	cellular response to ionizing radiation	0.0130417	BLM, TGFB1, GADD45A, ITGB6, BRCA1, ECT2, BRCA2, BBC3
GO:2000379	positive regulation of reactive oxygen species metabolic process	0.0130417	PLAU, GADD45A, ZC3H12A, PDGFB, TSPO, PTK2B, ACOD1, XDH
GO:0045429	positive regulation of nitric oxide biosynthetic process	0.0148515	SMAD3, CLEC7A, PTK2B, TLR6, PTGS2, TNF, CLU, ICAM1, TLR2
GO:0051301	cell division	0.0150373	ERCC6L, DYRK3, RGS14, ZWILCH, NCAPG2, KIF14, AURKB, SMC2, CCND1, MIS18BP1, CNTRL, NEK2, KNTC1, ECT2, BUB1, MISP, CEP55, PLK4, HELLS, KIF23, TEX14, MASTL, CDC25C, CIT, CDK6, PSRC1, TIMELESS, KIF2C, MITD1, KIF20B
GO:0043534	blood vessel endothelial cell migration	0.0150373	SCARB1, CXCL12, SOX18, PTK2B, APOA1, ADAM8
GO:0061028	establishment of endothelial barrier	0.0150373	MARVELD2, SOX18, PDE2A, MSN, F2RL1, ICAM1
GO:0001516	prostaglandin biosynthetic process	0.0150373	CD74, HPGDS, PLA2G4A, PTGS2, PTGES, PTGS1
GO:0051770	positive regulation of nitric-oxide synthase biosynthetic process	0.0150373	CCL20, KDR, CCL2, FCER2A, JAK3, TLR2
GO:0044344	cellular response to fibroblast growth factor stimulus	0.0150373	NR4A1, ZFP36, EGR3, CPS1, CCL5, IQGAP1, ZFP36L2
GO:0030225	macrophage differentiation	0.0150373	IL1RL1, CD4, CASP8, SPI1, SOCS1, CSF1, FOSL2
GO:0010332	response to gamma radiation	0.0150373	IL1A, PTPRC, FANCD2, MYC, CCL2, BRCA2, PML
GO:0034354	'de novo' NAD biosynthetic process from tryptophan	0.015705	KYNU, HAAO, KMO, IDO2
GO:0007507	heart development	0.015705	PDGFB, PTPRJ, AKAP13, CASP8, SOX18, ZIC3, WIF1, CASP3, DNAH11, TGFB1, CXADR, ITGA4, DNAAF3, ITGA3, WNT3A, HEG1, CAD, PDE2A, ADAM19, IL1A, VCAN, LOX, PPARG, ZFPM1, ENG
GO:0071560	cellular response to transforming growth factor beta stimulus	0.0163941	CDKN2B, DNMT1, SMAD3, TGFB1, APAF1, SERPINE1, PDE2A, PDE3A, CLDN1, ZFP36L2, RUNX1
GO:0002223	stimulatory C-type lectin receptor signaling pathway	0.0173309	SYK, CLEC7A, CLEC4N, PLCG2, KLRD1
GO:0048304	positive regulation of isotype switching to IgG isotypes	0.0173309	IL4, CD40, PTPRC, ATAD5, CD28
GO:0019222	regulation of metabolic process	0.0175349	CNR2, GPR119, LEPR, LPAR2, S1PR2, TNF, S1PR4
GO:0006879	intracellular iron ion homeostasis	0.0179538	MYC, SLC11A1, BOLA2, SLC40A1, HMOX1, CYB561A3, ERFE, B2M, NUBP1
GO:0032693	negative regulation of interleukin-10 production	0.0181399	CD274, CD84, BTK, IL12B, JAK3, DLL1
GO:0002523	leukocyte migration involved in inflammatory response	0.0181399	ITGAM, CCL2, NLRP3, ADAM8, TNF, ELANE
GO:0001913	T cell mediated cytotoxicity	0.0181399	PRF1, TAP2, IL7R, B2M, CTSC, STX11
GO:0002062	chondrocyte differentiation	0.0192071	OSR2, TGFB1, IHH, ARID5A, TGFBI, CHRDL2, RUNX3, ADAMTS7, RUNX1, FOSL2
GO:0006887	exocytosis	0.0201734	CCR1, CCL12, EXOC3L2, EXOC3L4, RAB3D, TNFAIP2, SYTL1, SYTL4, STX11, UNC13D, SYTL3, CCL5, HAP1, MYO1G
GO:0097193	intrinsic apoptotic signaling pathway	0.0201734	PLSCR1, CASP12, APAF1, CASP3, CLU, BUB1, BBC3
GO:0051928	positive regulation of calcium ion transport	0.0201734	CCR1, CRACR2A, TRPC6, CCL5, TSPO, FFAR1, JAK3
GO:0030218	erythrocyte differentiation	0.020974	LYN, DYRK3, SPI1, FECH, CASP3, NCAPG2, ADAR, IKZF1, TCF3, ZFPM1
GO:0006357	regulation of transcription by RNA polymerase II	0.0214307	CSRNP1, SPI1, BRCA1, AHR, IKZF1, FOXM1, ETS1, BACH1, IKZF3, ETS2, ELK4, SPIC, ZFP36, PPP1R13L, MYC, NKX1-1, HOXA6, JUNB, TEAD4, KLF10, OSR2, BATF2, BATF3, ARID5A, MRTFA, FOS, RUNX3, RUNX1, NPAS4, ELF1, NR5A2, RBL1, ELF4, IRF1, TFEC, ZFP296, IRF7, IRF8, IRF5, PPARG, ATF5, ZFPM1, ATF3, HMX2, CEBPB, CEBPD, BRIP1, STAT4, HMOX1, ALX4, E2F4, MSC, A630001G21RIK, E2F7, E2F8, EGR1, JUN, EGR3, SMAD3, HELT,…
GO:0043277	apoptotic cell clearance	0.0219195	AXL, ITGB3, ALOX15, TIMD4, CCR2, TGM2
GO:0010572	positive regulation of platelet activation	0.0223316	SELP, PLEK, PLA2G4A, GP1BA, PTPRJ
GO:0060444	branching involved in mammary gland duct morphogenesis	0.0223316	DDR1, CCL11, CSF1, PML, EPHA2
GO:0033598	mammary gland epithelial cell proliferation	0.0223316	CEBPB, CCND1, TNFSF11, IQGAP3, EPHA2
GO:0007275	multicellular organism development	0.0233839	DDR1, ROBO3, PIWIL4, SPI1, IHH, TNFAIP2, IKZF1, CHRDL2, CELSR1, TNF, EDA2R, ZFP36, CDH3, CDH1, ZIC3, ZC3H12A, ENC1, KDR, RACK1, TNFSF11, HOXA6, TCP11, HELLS, SEMA6A, APAF1, TNFRSF12A, HEG1, DDX11, IFRD1, THEMIS, WNT16, CIT, PTP4A1, ARC, FANCD2, MFNG, TIMELESS, MMP19, MCTP2, CDH17, HMX2, EPHA2, RGS14, PDGFB, DLL1, ZFP36L2, WIF1, ALX4, MBNL3, SEMA4A, STIL, FZD5, GADD45B, HELT, WNT3A, PRRX2, C1GALT1…
GO:0070372	regulation of ERK1 and ERK2 cascade	0.0235835	LYN, FAM83G, SYK, CLCF1, NEK10, PTPN6, CRHR2, EPHA2
GO:0006958	complement activation, classical pathway	0.0239776	C1QB, C3, C4B, CR2, IGHA, C1RL, CFI, SERPING1, CFB
GO:0045444	fat cell differentiation	0.0239776	NR4A1, CEBPB, RNASEL, NR4A3, SOCS1, CEBPD, CCND1, WNT3A, PPARG, ATF5, ALOXE3, FOSL2
GO:1903243	negative regulation of cardiac muscle hypertrophy in response to stress	0.0239776	SMAD3, LMNA, ATP2B4, PPARG
GO:0051712	positive regulation of killing of cells of another organism	0.0239776	SYK, CLEC7A, PRF1, FCER2A
GO:0032747	positive regulation of interleukin-23 production	0.0239776	CLEC7A, PLCG2, MYD88, IL17RA
GO:0072126	positive regulation of glomerular mesangial cell proliferation	0.0239776	ITGB3, C3AR1, PDGFB, IL6RA
GO:0038113	interleukin-9-mediated signaling pathway	0.0239776	STAT1, STAT3, IL2RG, JAK3
GO:0071219	cellular response to molecule of bacterial origin	0.0239776	FZD5, ACOD1, AHR, CD14
GO:0032466	negative regulation of cytokinesis	0.0239776	TEX14, E2F7, AURKB, E2F8
GO:0031622	positive regulation of fever generation	0.0239776	CCL5, CCR5, PTGS2, TNF
GO:0016202	regulation of striated muscle tissue development	0.0239776	SMAD3, TGFB1, LOX, CDON
GO:1900227	positive regulation of NLRP3 inflammasome complex assembly	0.0253437	GBP5, CASP4, BTK, PLCG2, TLR6, MYD88
GO:0009968	negative regulation of signal transduction	0.0257414	SOCS3, RGS2, NLRP12, SOCS1, UBASH3B, RGS14, RGS16, INPP5D, RGS20
GO:0071277	cellular response to calcium ion	0.0272787	SYT4, JUN, ALOX15, PLCG2, FOSB, IQGAP1, AKAP5, FOS, ECT2, USH2A, JUNB, SLC25A24
GO:0009311	oligosaccharide metabolic process	0.0277417	ST8SIA4, MOGS, ST8SIA6, FUT4, ST6GALNAC5
GO:0097028	dendritic cell differentiation	0.0277417	LYN, IL4, BATF3, AXL, IRF8
GO:0045059	positive thymic T cell selection	0.0277417	CD74, ZAP70, CD1D1, PTPRC, CD3G
GO:0045765	regulation of angiogenesis	0.029443	RNH1, TNFRSF12A, SERPINE1, VASH2, ITGA5, ETS1, EPHA2
GO:0032635	interleukin-6 production	0.029443	IL18RAP, CARD9, TLR7, TNF, MYD88, TLR3, TLR2
GO:0016311	dephosphorylation	0.0295731	DUSP5, PTPN1, DUSP2, PTPRQ, PTPRN, PTPRO, PTPRJ, PTP4A1, PTP4A3, PTPRC, DUSP10, PTPN6, PTPN7
GO:2000573	positive regulation of DNA biosynthetic process	0.029827	C3AR1, PDGFB, PTK2B, HTR2A, TNF, CRHR2
GO:0030036	actin cytoskeleton organization	0.0307373	VASP, PTPN1, CXADR, PLEK, PDGFB, MRTFA, PARVB, CORO1A, FMNL1, CLDN3, NUAK2, PARVG, CDH1, EHBP1L1, XIRP1, CCR7, FLNB, S1PR2, TNIK, FLNC
GO:0006493	protein O-linked glycosylation	0.0307373	GALNT5, GALNT3, GALNT15, GALNT2, C1GALT1, B3GNT3, PLOD3, ST8SIA6, FUT4
GO:0048286	lung alveolus development	0.0307373	MMP12, TGFB1, MAN2A1, KDR, LIF, ITGB6, SLC7A11, STK40, FOSL2
GO:0007565	female pregnancy	0.0330433	DDR1, FOSL1, UCN, CLDN4, TGFB1, PAPPA, ITGA2, CAD, FOSB, ITGA5, FOS, LGALS9
GO:0007613	memory	0.0333079	SYT4, IL1RN, ITGA3, HTR2A, NGF, PTGS2, KLK8, PTGS1, CASP1, PAK6, EIF4EBP2, ITGA5, RIN1
GO:0002753	cytoplasmic pattern recognition receptor signaling pathway	0.0345679	STING1, DHX58, IRF7, CGAS, TRIM25
GO:0036120	cellular response to platelet-derived growth factor stimulus	0.0345679	ITGB3, HAS1, PDGFB, CCL2, PPARG, IQGAP1
GO:0048260	positive regulation of receptor-mediated endocytosis	0.0345679	C3, IL4, SERPINE1, CCR7, CLU, B2M
GO:0000165	MAPK cascade	0.0345679	MAP3K15, ZFP36, PTPRC, SMAD3, MYC, PTK2B, PTPN6, TLR7, TNIK, CCR5, ZFP36L2, TLR3
GO:0038110	interleukin-2-mediated signaling pathway	0.0345679	STAT3, IL2RB, IL2RG, JAK3
GO:0015833	peptide transport	0.0345679	SLC15A1, TAP2, TAP1, SLC15A3
GO:0043009	chordate embryonic development	0.0345679	CENPU, BRCA1, BRCA2, LIMS1
GO:0140459	response to Gram-positive bacterium	0.0345679	CLDN3, ITGAM, CDH1, FOSL2
GO:0035666	TRIF-dependent toll-like receptor signaling pathway	0.0345679	CD274, CD40, TLR6, CD300LF
GO:0001570	vasculogenesis	0.0353441	TGFB1, SOX18, HEG1, MYO18B, KDR, PTPRJ, FOXM1, JUNB, EPHA2, ENG
GO:0043491	phosphatidylinositol 3-kinase/protein kinase B signal transduction	0.0354833	TMIGD3, PLK3, CD40, ADORA3, STAT3, CD28, PDGFB, TNFSF11, HTR2A, TNF, EPHA2
GO:0030099	myeloid cell differentiation	0.0367918	CCR1, PLSCR1, ZFP36, IRF8, DLL1, PML, RUNX1
GO:0097421	liver regeneration	0.0367918	CEBPB, TGFB1, CCND1, IHH, HMOX1, CLDN1, TNF
GO:0045786	negative regulation of cell cycle	0.0381466	CDT1, NR4A1, CDK6, TGFB1, CASP3, PTGS2, RUNX3, ETS1
GO:0007169	cell surface receptor protein tyrosine kinase signaling pathway	0.039105	DDR1, LYN, ZAP70, DOK2, CSF1, SYK, LCK, AXL, KDR, LCP2, NGF, EPHA2
GO:0007018	microtubule-based movement	0.0412922	DNAH12, KIF19B, DNAH17, DNAH8, KIF14, KIF24, KIF23, KIF2C, KIF21B, KIF20B
GO:0043303	mast cell degranulation	0.0416133	TMIGD3, LAT2, RAB44, NR4A3, SYK, CD300A, ADORA3
GO:0006790	sulfur compound metabolic process	0.0419042	CHST7, CHST1, SULF1, CHST5, CHST3
GO:0002218	activation of innate immune response	0.0420397	PYCARD, ZBP1, GBP5, ZNFX1, STING1, TLR9, CGAS, NLRC4
GO:0000278	mitotic cell cycle	0.0435981	CDT1, WDHD1, RGS14, MASTL, AURKB, NLE1, GEM, CIT, TUBB6, ESPL1, TUBB1, PTPN6, POLE
GO:0031334	positive regulation of protein-containing complex assembly	0.0464759	LGALS3, TGFB1, SYK, CLEC7A, RACK1, TNF, CLU, BBC3
GO:0043408	regulation of MAPK cascade	0.0464759	ITK, GRAP2, KDR, PAK6, GRAP, TNIK, STK40, TLR13
GO:0043525	positive regulation of neuron apoptotic process	0.0465884	EGR1, JUN, CASP8, CASP12, CASP3, ITGA1, CASP4, HTR2A, TNF, BBC3, TNFRSF1A
GO:0006470	protein dephosphorylation	0.0466558	PTPN1, DUSP2, PTPRQ, PTPRN, PTPRO, PTPRJ, CDC25C, FAM220A, PTP4A1, PTP4A3, PTPRC, DUSP10, PTPN6, PTPN7
GO:0001775	cell activation	0.0472413	TGFB1, SYK, CLEC7A, PLCG2
GO:0072540	T-helper 17 cell lineage commitment	0.0472413	TGFB1, STAT3, IL6RA, BATF
GO:0060335	positive regulation of type II interferon-mediated signaling pathway	0.0472413	PARP10, TXK, NLRC5, PARP9
GO:0032494	response to peptidoglycan	0.0472413	CARD9, IRF5, MYD88, TLR2
GO:0001865	NK T cell differentiation	0.0472413	ITK, CD1D1, TXK, FOSL2
GO:0050869	negative regulation of B cell activation	0.0472413	INPP5D, BTK, TNFAIP3, SAMSN1
GO:0070212	protein poly-ADP-ribosylation	0.0472413	PARP10, PARP3, PARP9, PARP14
GO:0045670	regulation of osteoclast differentiation	0.0499381	CEBPB, UBASH3B, TNFSF11, ADAM8, TNF
GO:1990869	cellular response to chemokine	0.0499381	CXCL12, LOX, DOCK8, ZC3H12A, SH2B3
GO:0042307	positive regulation of protein import into nucleus	0.0499381	TGFB1, CDH1, ZC3H12A, AKAP5, BRCA1, ECT2, PTGS2, TNFRSF1A
mmu04060	Cytokine-cytokine receptor interaction	8.58662e-20	CD40, IL1RN, CSF3R, CSF1, TNFRSF13B, IL5RA, TNFRSF13C, TNF, EDA2R, CXCL16, IL27RA, IL18RAP, TNFSF10, LEPR, CCR9, IL12B, TNFSF11, CCR7, CCR5, CCR3, IL13RA1, CCR2, IL11, TNFRSF12A, TNFRSF18, NGF, TNFRSF1B, OSMR, IL17RA, TNFRSF1A, IL1A, IL6ST, CCL12, CCL11, CXCR5, IL6RA, TNFRSF11B, CXCR6, IL2RG, CSF2RA, IL1RL1, IL1RL2, CCL5, CXCR3, CCL4, IL21R, CCL2, IL12RB1, CCR1, TNFSF18, TGFB1, CCL20, GDF15, TNFS…
mmu04640	Hematopoietic cell lineage	2.76611e-10	ITGAM, CSF3R, CSF1, ITGB3, IL5RA, IL6RA, CD3G, TNF, CSF2RA, CD1D1, CD14, IL11, CR2, ITGA4, ITGA3, ITGA2, ITGA1, CD8B1, GP1BA, H2-AA, FCGR1, IL4, IL1A, CD4, CD8A, ITGA6, FCER2A, ITGA5, IL7R
mmu04061	Viral protein interaction with cytokine and cytokine receptor	2.76611e-10	CCL12, CCL11, CSF1, CXCR5, IL6RA, IL2RG, TNF, IL18RAP, CCL5, CXCR3, CCL4, TNFSF10, CCR9, CCL2, CCR7, CCR5, CCR3, CCR2, CCR1, CCL20, IL10RA, TNFRSF1B, TNFRSF1A, IL22RA1, CXCL10, CXCL12, IL2RB, IL6ST, IL18R1
mmu04064	NF-kappa B signaling pathway	3.78306e-09	CD40, TNFAIP3, TNFRSF13C, PTGS2, TNF, EDA2R, ICAM1, RELB, PPP1R13L, PLAU, CCL4, PLCG2, TRIM25, TNFSF11, CD14, LYN, GADD45B, SYK, GADD45A, TNFRSF1A, NFKB2, ZAP70, CXCL12, LCK, BTK, MAP3K14, MYD88, CARD11, BIRC3
mmu05340	Primary immunodeficiency	8.26925e-08	CIITA, CD40, TNFRSF13B, TAP2, TAP1, CD8B1, TNFRSF13C, IL2RG, ZAP70, CD4, PTPRC, CD8A, LCK, BTK, IL7R, JAK3
mmu04610	Complement and coagulation cascades	1.25829e-07	C1QB, ITGAM, PROS1, CFI, SERPINE1, F13A1, CLU, C3, C4B, PLAU, C3AR1, BDKRB1, VSIG4, FGB, FGA, CR2, SERPINB2, VWF, FGG, PLAUR, F5, SERPING1, MASP1, CFB, F2RL3
mmu05169	Epstein-Barr virus infection	1.33111e-07	CD40, TNFAIP3, CD3G, TNF, ICAM1, RELB, CASP8, CCND1, MYC, CASP3, PLCG2, JAK3, B2M, LYN, JUN, CR2, APAF1, GADD45B, SYK, GADD45A, STAT1, STAT2, STAT3, TAP2, EIF2AK2, TAP1, ISG15, RUNX3, H2-AA, TAPBP, NFKB2, CXCL10, CDK6, OAS3, BTK, IRF7, FCER2A, NFKBIE, MAP3K14, MYD88, TLR2
mmu04668	TNF signaling pathway	1.33111e-07	CEBPB, CCL12, CSF1, TNFAIP3, PTGS2, TNF, ICAM1, SOCS3, CASP8, CASP3, CCL5, CCL2, MAP3K8, JUNB, JUN, MLKL, CCL20, RHBDF2, LIF, FOS, TNFRSF1B, SELE, TNFRSF1A, CXCL10, IRF1, MAP3K14, IL18R1, BIRC3
mmu04380	Osteoclast differentiation	1.78156e-07	SPI1, CSF1, ITGB3, NCF4, TNFRSF11B, TNF, RELB, SOCS3, SOCS1, PLCG2, TNFSF11, JUNB, JUN, TGFB1, SYK, STAT1, STAT2, FOS, FOSL2, TNFRSF1A, NFKB2, FOSL1, FCGR1, IL1A, LCK, BTK, FOSB, PPARG, LCP2, MAP3K14
mmu04630	JAK-STAT signaling pathway	2.07905e-07	CSF3R, PDGFB, IL5RA, IL6RA, IL2RG, CSF2RA, IL27RA, SOCS3, SOCS1, CCND1, MYC, LEPR, IL21R, STAT4, IL12B, IL12RB1, JAK3, IL13RA1, IL11, STAT1, IL10RA, STAT2, STAT3, LIF, IFNLR1, OSMR, IL22RA1, IL4, CLCF1, IL2RB, PTPN6, IL6ST, IL7R, CRLF2
mmu05164	Influenza A	2.55714e-07	CCL12, RNASEL, CIITA, ADAR, TNF, ICAM1, PYCARD, IFIH1, SOCS3, CASP8, CASP3, CCL5, CASP1, TNFSF10, CCL2, NLRP3, IL12B, TRIM25, APAF1, RSAD2, STAT1, STAT2, EIF2AK2, H2-AA, PML, TNFRSF1A, CXCL10, IL1A, CDK6, OAS3, IRF7, TLR7, TLR3, MYD88
mmu04620	Toll-like receptor signaling pathway	5.19012e-07	CD86, CD40, CD80, TNF, CASP8, CCL5, CCL4, SPP1, IL12B, MAP3K8, CD14, JUN, STAT1, STAT2, FOS, TLR1, CXCL10, TLR9, IRF7, IRF5, TLR7, TLR6, TLR3, MYD88, TLR2
mmu04514	Cell adhesion molecules	5.19012e-07	CD86, CD274, CD40, ITGAM, SELPLG, CD80, ICAM2, VTCN1, CLDN2, CLDN1, ICAM1, SPN, CDH3, CDH1, CLDN23, ITGB7, ITGA4, CD8B1, H2-AA, SELE, CLDN6, SELP, CLDN4, VCAN, CD4, PTPRC, CLDN3, CLDN15, CLDN9, CD8A, CLDN7, CD28, ITGA6, SIGLEC1
mmu05162	Measles	5.25126e-07	TNFAIP3, CD3G, ADAR, IL2RG, BBC3, IFIH1, CASP8, CCND1, CASP3, RACK1, IL12B, JAK3, JUN, APAF1, STAT1, STAT2, STAT3, EIF2AK2, MSN, FOS, IL1A, CDK6, OAS3, IL2RB, CD28, TLR9, IRF7, TLR7, MYD88, TLR2
mmu05140	Leishmaniasis	4.24926e-06	JUN, TGFB1, ITGAM, ITGA4, STAT1, NCF4, CYBB, FOS, PTGS2, TNF, H2-AA, C3, FCGR1, IL4, IL1A, IL12B, PTPN6, MYD88, TLR2
mmu05171	Coronavirus disease - COVID-19	8.79288e-06	C1QB, CCL12, F13A1, CGAS, IL6RA, ADAR, TNF, IFIH1, C3, C4B, RPL36, CASP1, PLCG2, C3AR1, CCL2, NLRP3, IL12B, FGB, RPL17-PS8, FGA, JUN, RPS7, SYK, VWF, STAT1, STAT2, STAT3, FGG, CYBB, EIF2AK2, ISG15, FOS, TNFRSF1A, SELP, CXCL10, ACE2, STING1, OAS3, TLR7, MASP1, IL6ST, UBA52, TLR3, MYD88, CFB, TLR2, HBEGF
mmu04659	Th17 cell differentiation	8.79288e-06	JUN, SMAD3, TGFB1, STAT1, STAT3, IL6RA, CD3G, AHR, FOS, IL2RG, H2-AA, RUNX1, IL27RA, IL4, ZAP70, CD4, LCK, IL2RB, IL21R, IL12RB1, IL6ST, NFKBIE, JAK3
mmu05321	Inflammatory bowel disease	1.54805e-05	JUN, SMAD3, TGFB1, STAT1, STAT3, IL2RG, TNF, H2-AA, IL4, IL1A, IL18RAP, STAT4, IL21R, IL12B, IL12RB1, IL18R1, TLR2
mmu05133	Pertussis	1.54805e-05	C1QB, JUN, ITGAM, FOS, TNF, PYCARD, C3, C4B, IL1A, IRF1, CASP3, CASP1, IL12B, SERPING1, IRF8, NLRP3, ITGA5, CD14, MYD88
mmu04670	Leukocyte transendothelial migration	1.86335e-05	VASP, ITK, ITGAM, ITGA4, TXK, NCF4, CYBB, MSN, CLDN2, CLDN1, VAV1, ICAM1, CLDN6, CLDN4, CLDN3, CXCL12, CLDN15, CLDN9, CLDN23, CLDN7, PLCG2, PTK2B, SIPA1, VCL
mmu04672	Intestinal immune network for IgA production	1.93345e-05	CD86, CD40, TGFB1, ITGA4, TNFRSF13B, CD80, TNFRSF13C, H2-AA, IL4, CXCL12, CCR9, CD28, ITGB7, MAP3K14
mmu05160	Hepatitis C	2.55214e-05	SCARB1, RNASEL, CLDN2, CLDN1, TNF, SOCS3, CASP8, CCND1, MYC, CASP3, CLDN23, APAF1, RSAD2, STAT1, STAT2, STAT3, EIF2AK2, TNFRSF1A, CLDN6, CXCL10, CLDN4, CLDN3, CDK6, CLDN15, CLDN9, OAS3, CLDN7, IRF7, TLR3
mmu04062	Chemokine signaling pathway	5.32226e-05	ITK, CCL12, CCL11, WAS, CXCR5, CXCR6, ADCY7, CXCL16, CCL5, CXCR3, CCL4, GRK6, PLCG2, CCR9, CCL2, PTK2B, CCR7, CCR5, JAK3, CCR3, CCR2, LYN, CCR1, CCL20, STAT1, STAT2, STAT3, VAV1, CXCL10, CXCL12, PLCB2
mmu05166	Human T-cell leukemia virus 1 infection	6.98621e-05	CD40, SPI1, CD3G, TNFRSF13C, IL2RG, TNF, ADCY7, ETS1, ETS2, ICAM1, RELB, ELK4, ZFP36, CCND1, MYC, CHEK1, TSPO, JAK3, B2M, EGR1, JUN, CDKN2B, SMAD3, TGFB1, FOS, H2-AA, TNFRSF1A, NFKB2, FOSL1, CD4, ESPL1, LCK, IL2RB, TCF3, TLN1, MAP3K14
mmu04625	C-type lectin receptor signaling pathway	6.98621e-05	PLK3, JUN, EGR3, SYK, CLEC4N, STAT1, STAT2, CARD9, RRAS2, PTGS2, TNF, RELB, NFKB2, PYCARD, CASP8, CLEC7A, IRF1, CASP1, PLCG2, IL12B, NLRP3, MAP3K14
mmu05417	Lipid and atherosclerosis	7.00327e-05	CCL12, CD40, NCF4, TNF, ICAM1, PYCARD, CASP8, CASP3, CCL5, CASP1, TNFSF10, CCL2, NLRP3, IL12B, OLR1, CD14, LYN, JUN, APAF1, STAT3, CYBB, APOA1, FOS, SELE, VAV1, TNFRSF1A, SELP, IRF7, PPARG, TLR6, PLCB2, MYD88, TLR2
mmu05323	Rheumatoid arthritis	7.00327e-05	CD86, IL11, CCL12, JUN, TGFB1, CSF1, CCL20, CD80, FOS, TNF, H2-AA, ICAM1, IL1A, CXCL12, CCL5, CD28, CCL2, TNFSF11, TLR2
mmu04657	IL-17 signaling pathway	0.000177974	CEBPB, CCL12, JUN, CCL11, CCL20, TNFAIP3, FOS, PTGS2, TNF, MUC5AC, IL17RA, FOSL1, IL4, CXCL10, CASP8, CASP3, CCL2, FOSB, MAPK6
mmu05142	Chagas disease	0.000207803	C1QB, CCL12, JUN, TGFB1, SERPINE1, CD3G, FOS, TNF, TNFRSF1A, C3, GNA15, CASP8, CCL5, TLR9, IL12B, CCL2, TLR6, PLCB2, MYD88, TLR2
mmu05200	Pathways in cancer	0.000210815	SPI1, CSF3R, IL5RA, LAMC2, BRCA2, ETS1, BBC3, RASSF1, CASP8, CCND1, CDH1, MYC, CASP3, BDKRB1, IL12B, JAK3, IL13RA1, APAF1, ITGA3, ITGA2, FOS, WNT16, RUNX1, ITGA6, PPARG, IL6ST, PLCB2, BIRC3, PDGFB, LPAR2, IL6RA, PTGS2, IL2RG, CSF2RA, DLL1, ADCY7, RASGRP4, PLCG2, STAT4, HMOX1, IL12RB1, FGF21, CDKN2B, JUN, TGFB1, SMAD3, FZD5, GADD45B, GADD45A, WNT3A, STAT1, STAT2, STAT3, PML, NFKB2, IL4, CDK6, CXCL…
mmu04660	T cell receptor signaling pathway	0.000218272	ITK, JUN, CD8B1, CD3G, FOS, TNF, VAV1, IL4, ZAP70, CD4, PTPRC, CD8A, LCK, GRAP2, CD28, PAK6, PTPN6, MAP3K8, LCP2, NFKBIE, MAP3K14, CARD11
mmu05152	Tuberculosis	0.000218272	CEBPB, CIITA, ITGAM, TNF, CORO1A, C3, CASP8, CLEC7A, CASP3, IL12B, CD14, CD74, PLK3, TGFB1, APAF1, SYK, STAT1, IL10RA, CARD9, H2-AA, TNFRSF1A, TLR1, FCGR1, IL1A, TLR9, TLR6, MYD88, TLR2
mmu04510	Focal adhesion	0.000246908	ITGB4, ITGB3, PDGFB, TNC, LAMC2, CCND1, SPP1, KDR, PAK6, FLNB, ITGB7, ITGB6, VASP, JUN, ITGA4, VWF, ITGA3, ITGA2, ITGA1, EMP1, PARVB, VAV1, PARVG, ZYX, ITGA7, ITGA6, ITGA5, TLN1, VCL, BIRC3
mmu04658	Th1 and Th2 cell differentiation	0.000246908	JUN, STAT1, CD3G, FOS, IL2RG, DLL1, RUNX3, H2-AA, IL4, ZAP70, CD4, LCK, IL2RB, STAT4, IL12B, IL12RB1, NFKBIE, JAK3
mmu05235	PD-L1 expression and PD-1 checkpoint pathway in cancer	0.000246908	BATF2, CD274, BATF3, JUN, STAT1, STAT3, CD3G, FOS, BATF, ZAP70, CD4, LCK, CD28, TLR9, PTPN6, NFKBIE, MYD88, TLR2
mmu05134	Legionellosis	0.000579474	ITGAM, APAF1, NLRC4, TNF, NFKB2, PYCARD, C3, CASP8, CASP3, CASP1, IL12B, CD14, MYD88, TLR2
mmu04611	Platelet activation	0.000822066	LYN, VASP, FGB, FGA, PTGIR, SYK, VWF, ITGB3, ITGA2, FGG, PLA2G4A, GP1BA, ADCY7, PTGS1, TBXA2R, BTK, PLCG2, LCP2, TLN1, PLCB2, F2RL3
mmu04650	Natural killer cell mediated cytotoxicity	0.000854349	SYK, PRF1, ICAM2, TNF, VAV1, ICAM1, LAT2, NCR1, ZAP70, LCK, CASP3, SH3BP2, TNFSF10, PLCG2, PTK2B, PTPN6, KLRD1, LCP2, CD48, HCST
mmu05135	Yersinia infection	0.000896358	CCL12, JUN, ITGA4, WAS, CD8B1, NLRC4, FOS, MEFV, TNF, VAV1, PYCARD, ZAP70, CD4, CD8A, LCK, CASP1, CCL2, NLRP3, PTK2B, LCP2, ITGA5, MYD88
mmu04110	Cell cycle	0.000969498	CDT1, CDKN2B, SMAD3, TGFB1, GADD45B, GADD45A, DDX11, TTK, PKMYT1, CDC25C, AURKB, TICRR, RBL1, DBF4, CDK6, ESPL1, CCND1, MYC, CHEK1, SFN, MCM6, E2F4, BUB1, MCM2
mmu05145	Toxoplasmosis	0.00106209	CIITA, CD40, TGFB1, STAT1, IL10RA, STAT3, LAMC2, TNF, H2-AA, TNFRSF1A, CASP8, SOCS1, CASP3, IL12B, ITGA6, CCR5, MYD88, BIRC3, TLR2
mmu04623	Cytosolic DNA-sensing pathway	0.00111465	ZBP1, MLKL, CGAS, ADAR, SAMHD1, MEFV, PYCARD, CXCL10, CASP8, STING1, CASP3, CCL5, CCL4, CASP1, IRF7, NLRP3
mmu04933	AGE-RAGE signaling pathway in diabetic complications	0.00120047	EGR1, CCL12, JUN, SMAD3, TGFB1, STAT1, SERPINE1, STAT3, CYBB, TNF, SELE, ICAM1, IL1A, CCND1, CASP3, PLCG2, CCL2, PLCB2
mmu04115	p53 signaling pathway	0.00138596	APAF1, GADD45B, GADD45A, SERPINE1, SHISA5, SERPINB5, BBC3, CASP8, CDK6, CCND1, PPP1R13L, CASP3, CHEK1, SFN, GTSE1
mmu04512	ECM-receptor interaction	0.00262496	VWF, ITGA4, ITGB4, ITGA3, ITGB3, ITGA2, ITGA1, TNC, GP1BA, LAMC2, SPP1, ITGA7, ITGB7, ITGA6, ITGB6, ITGA5
mmu05143	African trypanosomiasis	0.00340755	TLR9, IL12B, APOA1, F2RL1, IDO2, SELE, TNF, PLCB2, MYD88, ICAM1
mmu04010	MAPK signaling pathway	0.00401736	CSF1, PDGFB, HSPB1, CACNA1E, TNF, RASGRP4, RELB, ELK4, CACNA1I, DUSP10, MYC, CASP3, KDR, MAP3K8, CD14, FGF21, DUSP5, JUN, DUSP2, TGFB1, GADD45B, GADD45A, PLA2G4A, RRAS2, FOS, NGF, TNFRSF1A, NFKB2, NR4A1, IL1A, EFNA3, PTPN7, MAP3K14, MYD88, EPHA2
mmu05163	Human cytomegalovirus infection	0.00427705	CCL12, ITGB3, CGAS, IL6RA, PTGS2, TNF, ADCY7, AKAP13, CASP8, CCND1, MYC, CASP3, CCL5, CCL4, EIF4EBP1, CCL2, PTK2B, CCR5, B2M, CCR3, CCR1, IL10RA, STAT3, TAP2, TAP1, TAPBP, TNFRSF1A, CDK6, CXCL12, STING1, PLCB2
mmu04210	Apoptosis	0.00474975	PARP3, JUN, APAF1, GADD45B, GADD45A, PRF1, FOS, NGF, TNF, LMNB1, BBC3, TNFRSF1A, CASP12, CASP8, CASP3, LMNA, TNFSF10, MAP3K14, CTSC, BIRC3
mmu05167	Kaposi sarcoma-associated herpesvirus infection	0.00501767	CD86, PDGFB, PTGS2, ICAM1, C3, ZFP36, CASP8, CCND1, MYC, CASP3, PLCG2, CCR5, CCR3, LYN, CCR1, JUN, SYK, STAT1, STAT2, STAT3, EIF2AK2, FOS, TNFRSF1A, CDK6, IRF7, IL6ST, UBA52, TLR3
mmu05205	Proteoglycans in cancer	0.00627427	CD63, ITGB3, IHH, IQGAP1, TNF, CCND1, PLAU, MYC, CASP3, PLCG2, KDR, IL12B, TGFB1, FZD5, WNT3A, ITGA2, STAT3, PLAUR, MSN, RRAS2, WNT16, VAV1, PTPN6, ITGA5, TLR2, HBEGF
mmu04621	NOD-like receptor signaling pathway	0.00646408	CCL12, RNASEL, TNFAIP3, NLRC4, MEFV, TNF, PYCARD, CASP12, CASP8, CCL5, CASP4, CASP1, CCL2, NLRP3, GBP5, JUN, STAT1, STAT2, CARD9, CYBB, NLRP12, STING1, OAS3, IRF7, PLCB2, MYD88, BIRC3
mmu05161	Hepatitis B	0.00830892	JUN, SMAD3, TGFB1, EGR3, APAF1, STAT1, STAT2, STAT3, FOS, TNF, IFIH1, CASP12, CASP8, MYC, CASP3, IRF7, STAT4, PTK2B, JAK3, TLR3, MYD88, TLR2
mmu04622	RIG-I-like receptor signaling pathway	0.00865233	ADAR, ISG15, TNF, IFIH1, CXCL10, RNF125, CASP8, ZNFX1, STING1, DHX58, IRF7, IL12B, TRIM25
mmu04151	PI3K-Akt signaling pathway	0.00982966	CSF3R, CSF1, ITGB4, ITGB3, PDGFB, TNC, LPAR2, IL6RA, LAMC2, BRCA1, IL2RG, CCND1, MYC, SPP1, KDR, EIF4EBP1, ITGB7, ITGB6, JAK3, FGF21, ITGA4, SYK, VWF, ITGA3, ITGA2, ITGA1, NGF, OSMR, IL4, NR4A1, EFNA3, CDK6, IL2RB, ITGA7, ITGA6, ITGA5, IL7R, EPHA2, TLR2
mmu05414	Dilated cardiomyopathy	0.00982966	TGFB1, ITGA4, TPM4, ITGB4, ITGA3, ITGB3, ITGA2, ITGA1, TNF, ADCY7, LMNA, ITGA7, ITGB7, ITGA6, ITGB6, ITGA5
mmu05144	Malaria	0.0129935	SELP, CD40, CCL12, TGFB1, TLR9, CCL2, SELE, TNF, MYD88, ICAM1, TLR2
mmu04820	Cytoskeleton in muscle cells	0.0155187	MYOM1, ITGB4, ITGB3, NID2, SYNE3, LMNB1, LMNA, XIRP1, ITGB7, ITGB6, FLNC, LBR, ITGA4, TPM4, ITGA3, ITGA2, ITGA1, ANKRD23, AMPD3, VCAN, FMNL1, ZYX, ITGA7, ITGA6, ITGA5, TLN1, VCL
mmu04810	Regulation of actin cytoskeleton	0.0155187	ITGAM, ITGB4, ITGB3, PDGFB, LPAR2, IQGAP1, IQGAP3, FGD3, PAK6, BDKRB1, ITGB7, NCKAP1L, ITGB6, FGF21, ITGA4, ITGA3, ITGA2, ITGA1, MSN, RRAS2, VAV1, CXCL12, ITGAD, ITGA7, ITGA6, ITGA5, VCL
mmu05410	Hypertrophic cardiomyopathy	0.0181821	TGFB1, ITGA4, TPM4, ITGB4, ITGA3, ITGB3, ITGA2, ITGA1, TNF, LMNA, ITGA7, ITGB7, ITGA6, ITGB6, ITGA5
mmu04217	Necroptosis	0.0181821	ZBP1, MLKL, STAT1, STAT2, ALOX15, STAT3, EIF2AK2, CYBB, TNFAIP3, PLA2G4A, TNF, TNFRSF1A, PYCARD, IL1A, CASP8, CASP1, STAT4, TNFSF10, NLRP3, JAK3, TLR3, BIRC3
mmu05202	Transcriptional misregulation in cancer	0.0206438	CD86, CEBPB, CD40, SPI1, ITGAM, DOT1L, ELK4, PLAU, MYC, ITGB7, CD14, ELANE, GADD45B, GADD45A, LMO2, WNT16, PML, RUNX1, FCGR1, NR4A3, SPINT1, IL2RB, REL, PPARG, TCF3, BIRC3
mmu05222	Small cell lung cancer	0.0260701	CDKN2B, APAF1, GADD45B, GADD45A, ITGA3, ITGA2, LAMC2, PTGS2, CDK6, CCND1, MYC, CASP3, ITGA6, BIRC3
mmu04662	B cell receptor signaling pathway	0.0266769	LYN, CR2, JUN, SYK, DAPP1, FOS, VAV1, INPP5D, BTK, PLCG2, PTPN6, NFKBIE, CARD11
mmu04148	Efferocytosis	0.0268552	C1QB, DUSP5, CEBPB, DUSP2, TGFB1, ARG1, ITGB3, PROS1, ALOX15, STAB2, TIMD4, PTGS2, CH25H, GPR132, XKR9, AXL, CASP3, CASP1, PTPN6, PPARG
mmu05165	Human papillomavirus infection	0.0309151	ITGB4, ITGB3, TNC, LAMC2, PTGS2, TNF, CASP8, CCND1, CASP3, SPP1, EIF4EBP1, ITGB7, ITGB6, OASL1, ITGA4, FZD5, VWF, ITGA3, WNT3A, STAT1, ITGA2, STAT2, ITGA1, EIF2AK2, ISG15, WNT16, TNFRSF1A, RBL1, CDK6, MFNG, IRF1, ITGA7, ITGA6, ITGA5, TLR3, CRB3
mmu05146	Amoebiasis	0.0323608	SERPINB10, TGFB1, ITGAM, ARG1, HSPB1, LAMC2, TNF, GNA15, CD1D1, CASP3, IL12B, CD14, PLCB2, VCL, TLR2
mmu05170	Human immunodeficiency virus 1 infection	0.0415713	CGAS, CD3G, SAMHD1, TNF, CASP8, AP1G2, CASP3, CHEK1, PLCG2, PAK6, PTK2B, CCR5, B2M, JUN, TAP2, TAP1, FOS, TNFRSF1B, CDC25C, TAPBP, TNFRSF1A, BST2, CD4, STING1, MYD88, TLR2
mmu04145	Phagosome	0.0471451	MSR1, SCARB1, ITGAM, ITGB3, ITGA2, NCF4, TAP2, CYBB, TAP1, H2-AA, CORO1A, C3, FCGR1, TUBB6, CLEC7A, TUBB1, OLR1, TLR6, ITGA5, CD14, TLR2

## Sheet: Sheet 6
Table S6. The GO and KEGG enrichment analyses for the down-regulated DEGs in MFU.
GO terms	Description	FDR	Involved genes
GO:0055085	transmembrane transport	4.768e-06	SLC22A3, OCA2, SLC26A2, SLC22A6, SLC43A2, SLC22A2, AQP9, KCNA2, SLC2A4, SLC2A5, SLC4A4, SLC5A5, SLC39A9, SCN11A, UCP2, FLVCR2, CACNA1S, SLC16A9, SLC15A3, GPR155, ABCA1, ABCC3, SLC30A6, SLC13A4, SLC2A12, ABCA9, SLC30A1, SLCO2A1, SFXN2, SLC22A8, ABCG2
GO:0006629	lipid metabolic process	1.23522e-05	PECR, ASAH2, RETSAT, MTTP, LPCAT1, LCAT, HSD17B11, HACD2, TM7SF2, HACD4, SULT1A1, HSD11B2, LIPC, SULT1E1, FDXR, ENPP2, MECR, ADHFE1, ELOVL2, ACOT11, CYP7B1, GPCPD1, RPE65, PM20D1, CYP2C23, CYP2U1, ACOX2, SOAT2, CYP2S1, CTH, ALDH1A2, LPCAT2, ASPG, ECHDC2, PLBD1, ECHDC3, DEGS2, SLC27A3, PLPP3
GO:0030198	extracellular matrix organization	3.50174e-05	SCARA3, COL16A1, ECM2, COL22A1, TNFRSF11B, NPNT, COLQ, SMOC2, ADAMTS5, LGALS3, ADAMTS15, ADAMTS2, COL3A1, COL5A1, ADAMTSL4, COL4A4, TGFBI, MATN2
GO:0008152	metabolic process	5.59571e-05	GAA, PGGHG, MTHFR, HK2, GANC, PM20D1, GSTZ1, SRR, GLB1L, MAN2C1, ME2, NEIL1, GFUS, METTL27, LARGE2, GART, NIT2, CAMK1G, MUTYH
GO:0007155	cell adhesion	0.000494795	LGALS3BP, FBLN7, PTPRU, COL16A1, COL14A1, AMIGO2, THBS1, CDH1, MUC4, TMEM8B, LMLN, MYBPC2, CXADR, ITGA2, OMD, NPNT, L1CAM, CD2, CLDN11, CD4, COL5A1, ADAM12, CNTN1, MXRA8, CDHR4, DSG2, COL6A6, TGFBI, PLPP3, FREM1, DSC3
GO:0006508	proteolysis	0.0080638	CFD, MINDY4, CFI, ADAM21, PRCP, PEPD, CTSS, PHEX, ADAMTS5, ADAMTS15, ADAMTS2, CASP12, CASP8, ADAMTSL4, CTSK, SENP8, CORIN, TGM2, LMLN, CELA2A, NAPSA, ECEL1, SENP1, PM20D1, ADAM19, AGBL2, ADAM12, KLKB1, PAPPA2
GO:0009410	response to xenobiotic stimulus	0.0253508	GRIA1, FZD1, CHRNA3, ITGA2, MTHFR, TNFRSF11B, ABAT, THBS1, LRP8, SLC6A3, TGFBR2, HSD11B2, SRR, ACTC1, CDH1, SCN11A, DNMT3B, NCKAP1L
GO:0006631	fatty acid metabolic process	0.0297042	PECR, MECR, ELOVL2, ACOT11, HACD2, HACD4, PM20D1, LIPC, CYP2C23, ACOX2, CYP2S1, ECHDC2, ECHDC3, SLC27A3
mmu04820	Cytoskeleton in muscle cells	0.00344162	MYBPC2, ITGA2, THBS1, SYNE1, MYOM3, TTN, MYLPF, ACTA1, COL3A1, ACTC1, SGCD, OBSCN, COL5A1, MYL1, COL4A4, COL6A6, DSG2, VIM, SNTB1
mmu01100	Metabolic pathways	0.00344162	GALNT12, PIGS, ALDH1L1, GALNT16, GALNT15, LPCAT1, ABAT, HK2, TM7SF2, LIPC, FPGT, ENPP2, DNMT3B, IDS, GFUS, LARGE2, XYLB, EARS2, CAR4, MECR, ALG6, GSTO2, GPT2, GAA, ELOVL2, KMO, RENBP, GANC, ACOX2, CYP2U1, CYP21A1, IVD, ALDH1A2, GAPDHS, SUCLG2, IDNK, PLPP3, GART, ASAH2, SHMT1, GSTT3, NPL, HSD17B11, HACD2, ADCY7, HACD4, CKMT2, HSD11B2, SRR, SULT1E1, AMDHD2, ATP6V0A4, PRODH, NOS2, SQOR, ART2B, MTHFR…

## Sheet: Sheet 7
Table S7. The GO and KEGG enrichment analyses for the up-regulated DEGs in MFU.
GO terms	Description	FDR	Involved genes
GO:0045944	positive regulation of transcription by RNA polymerase II	6.44841e-07	CSRNP1, CEBPB, TMPRSS6, FHOD1, PRDM10, ETS1, GLIS2, PTMS, YY1, SERTAD1, NFKBIZ, E2F1, SOX8, APBB2, ZBTB7B, PCK1, RXRG, JUNB, HRAS, TEAD2, ZFP143, H2AZ1, ZBTB18, SLC30A9, JUP, NFYB, NCOA3, SMARCA5, FOS, KLF4, TBX19, KLF2, FOSL2, JMJD6, POU4F3, NFKBIA, NR4A2, NR4A1, RGCC, NR5A2, TFDP2, MAFG, MAFF, ATF4
GO:0045893	positive regulation of DNA-templated transcription	3.29605e-05	CEBPB, PRDM10, ETS1, GLIS2, YY1, SERTAD1, E2F1, SOX8, NDP, TEAD2, TRP53INP1, NFYB, NCOA3, SMARCA5, FOS, KLF4, ILF2, TBX19, KLF2, FOSL2, JMJD6, NFKBIA, NR4A2, NR4A1, NR5A2, MDFIC, BAMBI, WAC, ATF4
GO:0010628	positive regulation of gene expression	0.00155575	CEBPB, NOS3, WHRN, WNT7B, NCOA3, TICAM1, KLF4, ETS1, P2RX7, YY1, DLL4, TGFBR3, TMEM135, RGCC, MAFG, E2F1, CCL2, SOX8, ZBTB7B, HRAS, SLC38A2, ATF4, TRP53INP1
GO:0006357	regulation of transcription by RNA polymerase II	0.00322722	CSRNP1, CEBPB, SHOX2, LIN9, NPAS1, ETS1, GLIS2, REPIN1, YY1, PPP1R13L, SAFB2, E2F1, ZBTB7B, JUNB, HRAS, TEAD2, ZFP143, ZBTB18, NFYB, IRF2BP1, FOS, KLF4, TBX19, KLF2, FOSL2, POU4F3, NR4A2, NR4A1, NR5A2, TFDP2, MAFG, MAFF, CKS2, ERF, TAF4B, PKN1, ZFP771, ATF4, ZFP770
GO:0032496	response to lipopolysaccharide	0.00599235	NFKBIA, P2RX7, NR4A1, CEBPB, NOS3, NFKBIZ, E2F1, ACOD1, FOS, PCK1, TICAM1, FOSL2
GO:0006366	transcription by RNA polymerase II	0.00599235	CEBPB, FOS, KLF4, ETS1, FOSL2, NR4A2, NR4A1, NFKBIZ, TAF4B, NDP, JUNB, TEAD2, ATF4
GO:0000122	negative regulation of transcription by RNA polymerase II	0.0131513	CEBPB, TMPRSS6, SHOX2, NRARP, NPAS1, GLIS2, DLL4, YY1, PPP1R13L, SAP30L, E2F1, SOX8, APBB2, ZBTB7B, LYAR, ZBTB18, HEXIM1, RBM15, ZGPAT, IRF2BP1, KLF4, KLF2, FAM220A, NR4A2, ERF, CPEB3, ATF4, MCPH1
GO:0007049	cell cycle	0.020948	INTS13, CDKN2C, DUSP1, KLHL21, RNF8, SEPTIN3, LIN9, RASSF1, RGCC, TFDP2, NASP, SGSM3, CENPC1, E2F1, CKS2, RCC1, NEK2, KNTC1, PIM3, FAM83D, MAD1L1
GO:0006355	regulation of DNA-templated transcription	0.0475236	CSRNP1, CEBPB, ZFP664, SHOX2, SRRT, NPAS1, ETS1, YY1, HINT1, PPP1R13L, SAP30L, E2F1, APBB2, RXRG, JUNB, TEAD2, NFYB, NCOA3, SMARCA5, FOS, BAZ1A, TBX19, FOSL2, POU4F3, NR4A2, NR4A1, NR5A2, TFDP2, MAFG, MAFF, ERF, ATF4

## Sheet: Sheet 8
Table S8. The overlapping DEGs in mice and MFU
Q1	Q2	Q3	Q4
Acod1	6430571L13Rik	Abat	Abcc3
Adamts9	Adcy1	Abhd12b	Acox2
Akap5	Adra2a	Adhfe1	Adam19
Baz1a	Asphd1	Asah2	Adcy7
Capg	Card14	Atp6v0a4	Adgrg6
Ccl2	Chgb	Camk1g	Agbl2
Cebpb	Cpeb3	Car4	Art2b
Crybg1	Crabp1	Cfd	Aspg
Csrnp1	Dexi	Chrna3	C4b
Ddx39a	Ecrg4	Chrna5	Casp12
Dusp5	Fam43b	Ciart	Casp8
Ehbp1l1	Gm29797	Cldn11	Ccdc190
Ets1	Gpr37	Cntn1	Ccl5
Fam220a	Grb14	Colq	Cd180
Fos	Hcar1	Corin	Cd4
Fosl2	Hint1	Coro2b	Cd68
Gas2l1	Hs3st2	Cyp2s1	Cd74
Gem	Igsf11	Cytl1	Cdh1
Ier3	Kcns3	Dgcr6	Cep41
Ier5l	Lrrc4	Elovl2	Cfi
Isyna1	Mtfp1	Fkbp5	Chil1
Junb	Ndp	Foxj1	Cr2
Kntc1	Osbpl6	Galnt16	Cxadr
Lpl	Pck1	Gria1	Cyp2g1
Lrg1	Pnpla3	Kcna2	Ddx58
Maff	Ppp1r1a	Klhl14	Dll1
Mmd	Rab11fip5	Myoc	Dnah12
Nek2	Rilp	Myom3	Dnah9
Neurl3	Rxrg	Necab1	Emp1
Nfkbie	Septin3	Npnt	Fam167a
Nr4a1	Slc4a10	Npr3	Fcamr
Nr5a2	Slc4a11	Ntrk3	Fgd2
Oasl1	Sntg1	Oca2	Galnt15
Osmr	Sox8	Ogn	H2-Aa
Pbk	Srrm3	Pm20d1	Hk2
Pdk4	Ss18l2	Prodh	Igha
Ppp1r13l	Tesk2	Rgs11	Il17ra
Ptgs1	Tmem130	Rgs7bp	Il1rl2
Rassf1	Tmem14a	Ric3	Iqch
Rrad	Ube2ql1	Rnf112	Itga2
Sertad1	Whrn	Scamp5	Kmo
Socs3		Selenop	Lgals3
Zgrf1		Sh3bgr	Lgals3bp
		Slc13a4	Mis18bp1
		Slc16a9	Mlkl
		Slc22a2	Mpeg1
		Slc22a6	Nckap1l
		Slc22a8	Niban1
		Slc5a5	Pgghg
		Slc6a1	Pole
		Sult1a1	Ptprc
			Rbm44
			Rtp4
			Scnn1g
			Slc15a3
			Slc6a3
			Slco2a1
			Soat2
			Ston2
			Tgfbi
			Tgm2
			Timd4
			Tmem106a
			Tmem98
			Tnfaip2
			Tnfrsf11b
			Trmt10a
			Vtcn1
			Zap70

## Sheet: Sheet 9
Table S9. The GO enrichment analysis for overlapping DEGs in mice and MFU
Type	GO terms	Description	FDR	Involved genes
Q1	GO:0006355	regulation of DNA-templated transcription	0.00425041	CSRNP1, NR4A1, CEBPB, NR5A2, PPP1R13L, MAFF, FOS, BAZ1A, JUNB, ETS1, FOSL2
	GO:0006366	transcription by RNA polymerase II	0.00425041	NR4A1, CEBPB, FOS, JUNB, ETS1, FOSL2
	GO:0050728	negative regulation of inflammatory response	0.00488871	SOCS3, PBK, ACOD1, ETS1, IER3
	GO:0045944	positive regulation of transcription by RNA polymerase II	0.00634514	CSRNP1, NR4A1, CEBPB, NR5A2, SERTAD1, MAFF, FOS, JUNB, ETS1, FOSL2
	GO:0032496	response to lipopolysaccharide	0.0151698	NR4A1, CEBPB, ACOD1, FOS, FOSL2
	GO:0006357	regulation of transcription by RNA polymerase II	0.0160594	CSRNP1, NR4A1, CEBPB, NR5A2, PPP1R13L, MAFF, FOS, JUNB, ETS1, FOSL2
	GO:0045893	positive regulation of DNA-templated transcription	0.0334648	NR4A1, CEBPB, NR5A2, SERTAD1, FOS, ETS1, FOSL2
	GO:0071398	cellular response to fatty acid	0.0338052	PDK4, CCL2, LPL
	GO:0009617	response to bacterium	0.0366274	LRG1, CCL2, LPL, ACOD1, ADAMTS9
Q3	GO:0055085	transmembrane transport	0.00410935	OCA2, SLC22A6, SLC13A4, SLC22A2, KCNA2, SLC16A9, SLC22A8, SLC5A5
	GO:0006811	monoatomic ion transport	0.0114932	GRIA1, CHRNA3, CHRNA5, SLC22A2, KCNA2, ATP6V0A4, SLC22A8, SLC5A5
	GO:0015732	prostaglandin transport	0.0130253	SLC22A6, SLC22A2, SLC22A8
	GO:0007271	synaptic transmission, cholinergic	0.045919	RIC3, CHRNA3, CHRNA5
Q4	GO:0002376	immune system process	1.12244e-08	CD74, CR2, CFI, CD180, VTCN1, H2-AA, MPEG1, IL17RA, FCAMR, ZAP70, LGALS3, IL1RL2, CD4, SLC15A3, TMEM106A
	GO:0045087	innate immune response	0.000112583	C4B, LGALS3, ZAP70, IL1RL2, CR2, CFI, CD180, SLC15A3, TMEM106A, MPEG1, IL17RA
	GO:0002250	adaptive immune response	0.000586481	FCAMR, CD74, ZAP70, CD4, VTCN1, H2-AA, MPEG1, IL17RA
	GO:0045582	positive regulation of T cell differentiation	0.000586481	CD74, ZAP70, IL1RL2, PTPRC, H2-AA
	GO:0042102	positive regulation of T cell proliferation	0.00350981	CD4, PTPRC, CCL5, NCKAP1L, VTCN1
	GO:0006958	complement activation, classical pathway	0.0362515	C4B, CR2, IGHA, CFI
	GO:0045060	negative thymic T cell selection	0.0436042	CD74, ZAP70, PTPRC
	GO:0045059	positive thymic T cell selection	0.0439608	CD74, ZAP70, PTPRC

## Sheet: Sheet 10
Table S10. The PPI network analysis for the specific DEGs in MFU
DEGs	Regulation	Type	Log2(Degree+1)	Closeness centrality	PPI score
Cd4	Down	Q4	5.78136	0.329763	1.90648
Ptprc	Down	Q4	5.55459	0.328283	1.82348
Cdh1	Down	Q4	5.35755	0.335244	1.79608
Cav1	Down		5.08746	0.328652	1.672
Cd68	Down	Q4	5.04439	0.315364	1.59082
Gart	Down		4.9542	0.307895	1.52537
Cd74	Down	Q4	5	0.303109	1.51554
Ccl5	Down	Q4	4.85798	0.307571	1.49417
Csf1r	Down		4.75489	0.305483	1.45254
Thbs1	Down		4.70044	0.308707	1.45106
Lgals3	Down	Q4	4.70044	0.307409	1.44496
Vim	Down		4.58496	0.313002	1.4351
Kit	Down		4.70044	0.303109	1.42474
Pik3r1	Down		4.70044	0.301391	1.41667
Il33	Down		4.52356	0.303896	1.37469
Acta1	Down		4.52356	0.299539	1.35498
Col3a1	Down		4.70044	0.285924	1.34397
Tgfbr2	Down		4.39232	0.302952	1.33066
Ctss	Down		4.45943	0.292646	1.30504
Tyrobp	Down		4.45943	0.290179	1.29403
Cxcl9	Down		4.39232	0.294414	1.29316
Casp8	Down	Q4	4.32193	0.298317	1.28931
Lum	Down		4.58496	0.280172	1.28458
Slc2a4	Down		4.16993	0.299693	1.2497
Edn1	Down		4.16993	0.298774	1.24587
Hk2	Down	Q4	4.08746	0.295903	1.20949
Ttn	Down		4.45943	0.261979	1.16828
Itga2	Down	Q4	4	0.290755	1.16302
Nos2	Down		4	0.288604	1.15442
Zap70	Down	Q4	3.90689	0.293233	1.14563
Anxa1	Down		3.80735	0.288462	1.09828
Nckap1l	Down	Q4	3.90689	0.279236	1.09095
Col5a1	Down		4.24793	0.256354	1.08897
Klhl41	Down		4.08746	0.264586	1.08149
Actc1	Down		3.90689	0.274133	1.07101
Ddx58	Down	Q4	3.90689	0.272982	1.06651
Abca1	Down		3.70044	0.287187	1.06272
Col14a1	Down		4	0.265547	1.06219
Tyk2	Down		3.80735	0.276989	1.05459
Myl1	Down		4	0.261862	1.04745
Dsg2	Down		3.80735	0.27439	1.0447
Ctsk	Down		3.70044	0.28125	1.04075
Shmt1	Down		3.90689	0.260347	1.01715
Tlr5	Down		3.58496	0.28343	1.01609
Ly86	Down		3.70044	0.269089	0.995748
Igfbp3	Down		3.45943	0.285227	0.986722
Cacna1s	Down		3.70044	0.26603	0.984428
Mthfr	Down		3.70044	0.262921	0.972925
Tgfbi	Down	Q4	3.58496	0.271336	0.972729
Cth	Down		3.80735	0.253466	0.965036
Mstn	Down		3.58496	0.267612	0.959379
Tgm2	Down	Q4	3.32193	0.287752	0.955892
Mybpc2	Down		3.70044	0.257823	0.954058
Ckmt2	Down		3.80735	0.248724	0.946982
Col16a1	Down		3.90689	0.241436	0.943265
Apoa2	Down		3.80735	0.247671	0.942973
Dnmt3b	Down		3.32193	0.282064	0.936995
Mylpf	Down		3.70044	0.250858	0.928284
Col6a6	Down		3.70044	0.248936	0.921173
Gpt2	Down		3.16993	0.275035	0.871841
Atp2a1	Down		3.45943	0.249148	0.861911
Fkbp10	Down		3.45943	0.247881	0.857529
Il17ra	Down	Q4	3.16993	0.269461	0.854171
Cr2	Down	Q4	3.16993	0.267857	0.849087
H2-Aa	Down	Q4	3.16993	0.267857	0.849087
Tsr1	Down		3.16993	0.264586	0.838718
Col22a1	Down		3.58496	0.232882	0.834874
Cyp7b1	Down		3.45943	0.239951	0.830093
Bmp6	Down		3.32193	0.249361	0.828358
Col4a4	Down		3.45943	0.238289	0.824345
Lrp8	Down		3	0.271336	0.814007
Fst	Down		3.16993	0.251397	0.796909
L1cam	Down		3	0.264467	0.7934
Ears2	Down		3.16993	0.249148	0.789781
Lipc	Down		3.32193	0.236459	0.7855
Mpeg1	Down	Q4	3	0.259884	0.779653
Ttr	Down		3.16993	0.245592	0.778508
Procr	Down		2.80735	0.274519	0.770672
Xylb	Down		3.16993	0.242739	0.769463
Plpp3	Down		3.16993	0.241536	0.765651
Srl	Down		3.32193	0.229862	0.763587
Mttp	Down		3.16993	0.240741	0.76313
Il10rb	Down		2.80735	0.271588	0.762443
Obscn	Down		3.32193	0.229412	0.762089
Col20a1	Down		3.32193	0.22807	0.757633
Cd2	Down		2.80735	0.269089	0.755429
Aldh1a2	Down		3	0.250643	0.751928
Timd4	Down	Q4	2.80735	0.266393	0.747861
Cyp2c23	Down		3.16993	0.235602	0.746841
Thpo	Down		2.80735	0.265668	0.745823
Srgn	Down		2.80735	0.264108	0.741446
Mlxipl	Down		3	0.24694	0.740819
Dll1	Down	Q4	2.80735	0.261394	0.733826
Trim72	Down		3	0.24294	0.728821
Adrb2	Down		2.80735	0.259424	0.728294
Srr	Down		3	0.241436	0.724309
Jchain	Down		2.58496	0.271084	0.700743
Abcg2	Down		2.58496	0.268103	0.693035
Bbs1	Down		3	0.230769	0.692308
Dao	Down		2.80735	0.245283	0.688596
Mettl15	Down		2.80735	0.245078	0.68802
Rgs5	Down		2.58496	0.266151	0.68799
Mrpl10	Down		2.80735	0.244259	0.685721
Thnsl1	Down		2.80735	0.241536	0.678077
Sgcd	Down		2.80735	0.241337	0.677518
Invs	Down		2.80735	0.240543	0.675289
Bbs4	Down		3	0.223881	0.671642
Nhs	Down		2.58496	0.258278	0.667639
Cfap43	Down		3.58496	0.185773	0.66599
Gspt2	Down		2.80735	0.236364	0.663557
Casp12	Down	Q4	2.58496	0.255124	0.659487
Adamts2	Down		2.80735	0.234187	0.657447
Fdxr	Down		2.58496	0.25183	0.65097
Polr1e	Down		2.80735	0.229682	0.644799
Lcat	Down		2.80735	0.228963	0.64278
Sqor	Down		2.80735	0.228159	0.640524
Kmo	Down	Q4	3	0.21327	0.63981
Amdhd2	Down		2.58496	0.246731	0.637791
Emp1	Down	Q4	2.58496	0.245902	0.635647
Slc2a12	Down		2.58496	0.245695	0.635113
Ift122	Down		2.80735	0.225434	0.632872
Yipf6	Down		2.80735	0.222518	0.624687
Thnsl2	Down		2.58496	0.241337	0.623846
Slc2a5	Down		2.58496	0.240939	0.622818
Poli	Down		3	0.206714	0.620141
Txlnb	Down		2.80735	0.21943	0.616017
Fstl1	Down		2.58496	0.237805	0.614717
Aldh1l1	Down		2.32193	0.264706	0.614628
Wfikkn2	Down		2.80735	0.217472	0.610521
Acox2	Down	Q4	2.58496	0.234563	0.606336
Nme9	Down		2.32193	0.259079	0.601562
Senp1	Down		2.32193	0.25885	0.60103
Aspn	Down		2.58496	0.231775	0.59913
Ptpru	Down		2.32193	0.257369	0.597593
Sh3pxd2a	Down		2.58496	0.230769	0.59653
Muc20	Down		2.32193	0.254902	0.591864
Scnn1g	Down	Q4	2.58496	0.227981	0.589323
F8	Down		2.32193	0.252373	0.585991
C4b	Down	Q4	2.58496	0.225	0.581617
Pole	Down	Q4	3	0.192434	0.577303
Ucp2	Down		2.32193	0.248408	0.576785
Lgals3bp	Down	Q4	2.32193	0.247671	0.575075
Mthfsd	Down		2.32193	0.245902	0.570966
Adam12	Down		2.32193	0.245695	0.570486
Mettl27	Down		2.32193	0.245489	0.570008
Stx17	Down		2.58496	0.220008	0.568711
Pofut1	Down		2.58496	0.220008	0.568711
Recql5	Down		2.58496	0.217877	0.563204
Tsnaxip1	Down		3.16993	0.176791	0.560413
Scn11a	Down		2.58496	0.215788	0.557803
Gsto2	Down		2.32193	0.237034	0.550376
Spice1	Down		2.32193	0.236842	0.54993
Mutyh	Down		2.80735	0.193901	0.54435
Gaa	Down		2.32193	0.231959	0.538592
Lrit1	Down		2.58496	0.206933	0.534914
Spata18	Down		2.58496	0.206568	0.53397
Cntln	Down		2.58496	0.206422	0.533593
Plxnd1	Down		2.32193	0.229232	0.53226
Tnfaip2	Down	Q4	2.32193	0.228963	0.531635
Soat2	Down	Q4	2.32193	0.227538	0.528327
Renbp	Down		2.32193	0.224052	0.520233
Muc4	Down		2	0.25885	0.517699
Hspb11	Down		2.58496	0.198238	0.512438
Gpc6	Down		2.32193	0.219348	0.509309
Lrrc6	Down		3	0.169614	0.508843
Vinac1	Down		2	0.254127	0.508254
Slc6a3	Down	Q4	2	0.253356	0.506713
Efnb1	Down		2	0.253028	0.506055
Meiob	Down		2.32193	0.217796	0.505707
Echdc2	Down		2.32193	0.217553	0.505142
Cyp21a1	Down		2.32193	0.216988	0.503831
Suclg2	Down		2	0.250214	0.500428
Anxa4	Down		2	0.25	0.5
Cry2	Down		2.32193	0.214679	0.498469
Slc15a3	Down	Q4	2	0.24883	0.497661
Rgs9	Down		2	0.247881	0.495763
Shc4	Down		2	0.246523	0.493047
Syne1	Down		2.32193	0.212187	0.492683
Dnah12	Down	Q4	2.80735	0.17515	0.491707
Il1rl2	Down	Q4	2	0.244975	0.48995
Dnah9	Down	Q4	3	0.161024	0.483072
Mlkl	Down	Q4	2	0.240345	0.48069
Cyp2u1	Down		2.32193	0.206058	0.478453
Sod3	Down		2	0.238581	0.477162
Me2	Down		2	0.238095	0.47619
Gapdhs	Down		2	0.237226	0.474453
Wdr78	Down		2.80735	0.168394	0.472741
Hydin	Down		2.80735	0.168103	0.471926
Adamts5	Down		2	0.234	0.468
Rtp4	Down	Q4	2	0.233906	0.467813
Slc22a3	Down		2.32193	0.201446	0.467744
Adcy7	Down	Q4	2.32193	0.199387	0.462961
Fzd1	Down		2.32193	0.199387	0.462961
Sntb1	Down		2	0.228784	0.457567
Dsc3	Down		2	0.227892	0.455785
Cd180	Down	Q4	2	0.227449	0.454899
Iqub	Down		2.58496	0.17557	0.453842
Abcc3	Down	Q4	2	0.225869	0.451737
Phex	Down		2	0.22552	0.451041
Igfbp4	Down		2	0.224913	0.449827
Babam2	Down		2	0.224224	0.448448
Omd	Down		2	0.223368	0.446735
Ccdc115	Down		2	0.219512	0.439024
Senp8	Down		2	0.217796	0.435592
Rin3	Down		2	0.216186	0.432373
Gstz1	Down		2	0.212495	0.424991
Fpgt	Down		2	0.211497	0.422993
Npl	Down		2	0.207741	0.415483
Rasgrp3	Down		1.58496	0.261862	0.415042
Cep41	Down	Q4	2.32193	0.178028	0.413368
Rhou	Down		1.58496	0.258506	0.409723
Gfra3	Down		1.58496	0.256804	0.407025
Adgrg6	Down	Q4	1.58496	0.256692	0.406846
Tm7sf2	Down		2	0.202984	0.405968
Mdm4	Down		1.58496	0.255347	0.404715
Lpcat1	Down		2	0.202073	0.404145
Iqch	Down	Q4	2.58496	0.154885	0.400371
Rassf2	Down		1.58496	0.252047	0.399484
Arhgap21	Down		1.58496	0.25183	0.39914
Qtrt2	Down		2	0.199251	0.398501
Cavin2	Down		1.58496	0.249361	0.395227
Pecr	Down		2	0.197435	0.39487
Degs2	Down		2	0.19474	0.389481
Grik3	Down		2	0.19474	0.389481
Pex16	Down		2	0.194094	0.388188
Ivd	Down		2	0.190927	0.381854
Zdbf2	Down		2	0.190368	0.380735
Mxra8	Down		1.58496	0.240148	0.380625
Mks1	Down		2	0.189689	0.379377
Polk	Down		2	0.188285	0.376569
Trub1	Down		2	0.188224	0.376448
Ankrd49	Down		1.58496	0.236077	0.374174
Chil1	Down	Q4	1.58496	0.235792	0.373722
Nit2	Down		1.58496	0.234657	0.371923
Fcamr	Down	Q4	1.58496	0.233906	0.370733
Btbd18	Down		2	0.182243	0.364486
Ganc	Down		1.58496	0.228605	0.36233
Lrrc51	Down		2	0.181058	0.362117
Mpp2	Down		1.58496	0.226656	0.359242
Pram1	Down		1.58496	0.225869	0.357993
Pappa2	Down		1.58496	0.222096	0.352013
Mpz	Down		2	0.175781	0.351562
Agbl2	Down	Q4	2.32193	0.150463	0.349364
Tnfrsf11b	Down	Q4	1.58496	0.220008	0.348704
Matn2	Down		1.58496	0.219677	0.34818
BC048403	Down		1.58496	0.219348	0.347658
Slamf9	Down		1.58496	0.217311	0.344429
Ccdc190	Down	Q4	1.58496	0.216827	0.343663
Tmem164	Down		2	0.171705	0.343411
Ccdc113	Down		2	0.170306	0.340611
Ecscr	Down		1.58496	0.210887	0.334248
Mecr	Down		1.58496	0.209903	0.332689
Klhl15	Down		1.58496	0.209377	0.331855
Galnt12	Down		1.58496	0.209003	0.331262
Enpp2	Down		1.58496	0.208929	0.331144
Lrp1b	Down		1.58496	0.208408	0.330318
Phkg1	Down		1.58496	0.208259	0.330083
Tctn3	Down		2	0.164603	0.329207
Zfp469	Down		1.58496	0.206933	0.327981
Slc30a1	Down		2	0.163774	0.327548
Slc39a9	Down		2	0.163774	0.327548
Slc30a6	Down		2	0.163774	0.327548
Nox3	Down		1.58496	0.206058	0.326595
Nhlrc1	Down		1.58496	0.205696	0.326021
Ppef1	Down		1.58496	0.205479	0.325677
Cfap300	Down		2	0.161647	0.323294
Rpe65	Down		1.58496	0.203975	0.323293
Gorasp1	Down		1.58496	0.20362	0.32273
Lpcat2	Down		1.58496	0.202003	0.320167
Cfi	Down	Q4	1.58496	0.201377	0.319175
Smoc2	Down		1.58496	0.2011	0.318736
Adam19	Down	Q4	1.58496	0.201031	0.318626
Gstt3	Down		1.58496	0.200893	0.318408
Trmt13	Down		1.58496	0.200617	0.317971
Twsg1	Down		1.58496	0.199727	0.31656
Gpcpd1	Down		1.58496	0.199115	0.31559
Hsd11b2	Down		1.58496	0.198037	0.313881
Sostdc1	Down		1.58496	0.197302	0.312716
Rtl9	Down		1.58496	0.196046	0.310725
Antxr1	Down		1.58496	0.194676	0.308553
Adamtsl4	Down		1.58496	0.194611	0.308451
Cyp2g1	Down	Q4	1.58496	0.193709	0.307021
Retsat	Down		1.58496	0.192878	0.305705
Ston2	Down	Q4	1.58496	0.192244	0.3047
Ulk4	Down		1.58496	0.190802	0.302415
Glb1l	Down		2	0.150424	0.300849
Slc38a6	Down		1.58496	0.187741	0.297562
Neil1	Down		1.58496	0.18738	0.29699
Slc4a4	Down		1.58496	0.185832	0.294537
Klkb1	Down		1.58496	0.184078	0.291757
Spata7	Down		1.58496	0.183847	0.29139
Prcp	Down		1.58496	0.182812	0.289751
Snapin	Down		1.58496	0.182186	0.288758
Stard8	Down		1.58496	0.182186	0.288758
Haus1	Down		1.58496	0.180835	0.286616
Gldn	Down		1.58496	0.175728	0.278523
Slc43a2	Down		1.58496	0.174993	0.277357
Tmem256	Down		1.58496	0.174731	0.276942
Pgap2	Down		1.58496	0.174159	0.276035
Lrrc34	Down		1.58496	0.171958	0.272546
Ehd1	Down		1.58496	0.171605	0.271987
Tex35	Down		1.58496	0.171353	0.271588
Lrrc29	Down		1.58496	0.171053	0.271112
Creb3l2	Down		1.58496	0.170355	0.270007
Trmt10a	Down	Q4	1.58496	0.170306	0.269928
Shisa9	Down		1.58496	0.163134	0.258562
Echdc3	Down		1.58496	0.16205	0.256843
Deptor	Down		1	0.25183	0.25183
Rgl3	Down		1	0.25183	0.25183
Jam2	Down		1	0.251181	0.251181
Cfap54	Down		1.58496	0.156836	0.24858
Vtcn1	Down	Q4	1	0.248092	0.248092
Lbp	Down		1	0.248092	0.248092
Ikzf4	Down		1	0.248092	0.248092
Vipas39	Down		1.58496	0.156459	0.247982
Fbxl4	Down		1.58496	0.149616	0.237136
Btbd17	Down		1	0.233161	0.233161
Fbxl2	Down		1	0.231683	0.231683
Pigs	Down		1	0.229862	0.229862
Tns4	Down		1	0.225	0.225
Tacr3	Down		1	0.225	0.225
Mcts1	Down		1	0.216426	0.216426
Cxadr	Down	Q4	1	0.21539	0.21539
Art2b	Down	Q4	1	0.212341	0.212341
Fgd2	Down	Q4	1	0.21211	0.21211
Arrdc3	Down		1	0.206058	0.206058
Ankdd1a	Down		1	0.203337	0.203337
Galnt15	Down	Q4	1	0.203196	0.203196
Rassf9	Down		1	0.201377	0.201377
Aph1a	Down		1	0.2011	0.2011
Amhr2	Down		1	0.199659	0.199659
Atp2c2	Down		1	0.199523	0.199523
Slc25a27	Down		1	0.199047	0.199047
Mov10l1	Down		1	0.198709	0.198709
Amigo2	Down		1	0.197435	0.197435
Idnk	Down		1	0.195391	0.195391
Lmf1	Down		1	0.191302	0.191302
Rbm12	Down		1	0.191239	0.191239
Fam187a	Down		1	0.18975	0.18975
Sema4f	Down		1	0.186543	0.186543
Pgghg	Down	Q4	1	0.182073	0.182073
Vps36	Down		1	0.181733	0.181733
Styxl1	Down		1	0.181115	0.181115
Cspg5	Down		1	0.179945	0.179945
Saal1	Down		1	0.178681	0.178681
Zc3h6	Down		1	0.177219	0.177219
Pyroxd2	Down		1	0.175834	0.175834
Cdk15	Down		1	0.172515	0.172515
Zmynd15	Down		1	0.172059	0.172059
Txlng	Down		1	0.170256	0.170256
Napsa	Down		1	0.168152	0.168152
Kdm1b	Down		1	0.167718	0.167718
Gin1	Down		1	0.165488	0.165488
Hsd17b11	Down		1	0.164928	0.164928
Hs1bp3	Down		1	0.164234	0.164234
Nupl2	Down		1	0.163225	0.163225
Plxdc1	Down		1	0.162998	0.162998
Pex26	Down		1	0.16259	0.16259
Tmem198b	Down		1	0.16232	0.16232
Slc26a2	Down		1	0.156752	0.156752
Maats1	Down		1	0.15671	0.15671
Btbd8	Down		1	0.155131	0.155131
Arl5b	Down		1	0.15415	0.15415
Stard6	Down		1	0.15415	0.15415
Greb1l	Down		1	0.152304	0.152304
Myo5c	Down		1	0.152304	0.152304
Apcdd1	Down		1	0.15089	0.15089
Pmp2	Down		1	0.14954	0.14954
Cabcoco1	Down		1	0.149387	0.149387
Sned1	Down		1	0.149083	0.149083
Rgsl1	Down		1	0.146323	0.146323
Kif9	Down		1	0.143947	0.143947
Shisa3	Down		1	0.140288	0.140288
Chchd6	Down		1	0.136015	0.136015
Ice2	Down		1	0.131876	0.131876
Rarres1	Down		1	0.130814	0.130814
Hras	Up		5.39232	0.3364	1.81398
Nfkbia	Up		4.80735	0.304212	1.46246
Mrps7	Up		4.24793	0.276074	1.17274
Bcar1	Up		4	0.290179	1.16071
E2f1	Up		4.08746	0.282609	1.15515
Jup	Up		3.90689	0.288177	1.12588
Pck1	Up	Q2	3.90689	0.280576	1.09618
Birc2	Up		3.80735	0.286624	1.09128
Klf4	Up		3.70044	0.287187	1.06272
Atp6v0d2	Up		3.70044	0.28071	1.03875
Arg2	Up		3.58496	0.277383	0.994406
Serpinb8	Up		3.58496	0.27184	0.974537
Mrps35	Up		3.58496	0.25885	0.927966
Rapgef1	Up		3.16993	0.29119	0.923049
Dll4	Up		3.32193	0.270333	0.898026
Vav3	Up		3.16993	0.271588	0.860913
Pygb	Up		3.32193	0.258621	0.859119
Adssl1	Up		3.16993	0.270208	0.856539
P2rx7	Up		3.16993	0.269461	0.854171
H2az1	Up		3.32193	0.254791	0.846397
Mboat1	Up		3.32193	0.252809	0.839813
Mrps34	Up		3.16993	0.26387	0.836448
Plod1	Up		3.58496	0.228426	0.8189
P3h2	Up		3.58496	0.228426	0.8189
Lyar	Up		3	0.26688	0.800639
Dusp1	Up		3	0.261394	0.784182
Ticam1	Up		3	0.261277	0.783832
Bambi	Up		3.16993	0.24694	0.78278
Robo4	Up		3	0.260695	0.782086
Myl7	Up		3.16993	0.243142	0.770742
Klf2	Up		2.80735	0.273876	0.768868
Smarca5	Up		3.16993	0.240148	0.76125
Cyp26a1	Up		3.32193	0.228337	0.75852
Ephb4	Up		3	0.251613	0.754839
2810006K23Rik	Up		3	0.245078	0.735233
Chdh	Up		3.16993	0.231225	0.732967
Il13ra2	Up		2.80735	0.260928	0.732517
Yy1	Up		3	0.242136	0.726407
Galm	Up		2.80735	0.256354	0.719677
Pkp4	Up		2.80735	0.256018	0.718732
Zup1	Up		2.80735	0.246316	0.691496
Tsta3	Up		2.58496	0.26603	0.687678
Ncoa3	Up		2.80735	0.242537	0.680888
Nos3	Up		2.58496	0.263395	0.680866
Senp6	Up		3	0.22431	0.672929
Grk4	Up		2.58496	0.259539	0.670898
Kpna2	Up		2.80735	0.238386	0.669235
Me1	Up		2.58496	0.252047	0.651531
Rbbp6	Up		3	0.215311	0.645933
Tgfbr3	Up		2.58496	0.244975	0.633251
Ampd2	Up		2.58496	0.24477	0.632721
Nfkbiz	Up		2.58496	0.241636	0.624619
Cep83	Up		3	0.206349	0.619048
Pif1	Up		3.16993	0.192751	0.611007
Adra2a	Up	Q2	2.58496	0.236077	0.610251
Synj2	Up		2.58496	0.235697	0.609268
Zmynd10	Up		3.16993	0.192055	0.6088
Luc7l3	Up		2.80735	0.21539	0.604677
Pnpla3	Up	Q2	2.58496	0.233626	0.603915
Uaca	Up		2.32193	0.259194	0.601829
Arntl	Up		2.58496	0.232327	0.600557
Glis2	Up		2.32193	0.251505	0.583976
Pkn1	Up		2.32193	0.251397	0.583725
Cars	Up		2.32193	0.245078	0.569052
Ilvbl	Up		2.58496	0.217715	0.562785
Jmjd6	Up		2.32193	0.233906	0.543114
Cald1	Up		2.32193	0.233347	0.541814
Srcin1	Up		2.32193	0.228159	0.529769
Trpc3	Up		2	0.257482	0.514965
Atp6v1e1	Up		2.32193	0.219677	0.510074
Wac	Up		2.58496	0.196441	0.507791
Nt5c3	Up		2.32193	0.217796	0.505707
Sco2	Up		2	0.252591	0.505181
Rcc1	Up		2.32193	0.214129	0.497192
Kcns3	Up	Q2	2	0.248092	0.496183
Cntn2	Up		2.32193	0.21296	0.494477
Aox1	Up		2.32193	0.210129	0.487905
Cdkn2c	Up		2	0.242638	0.485276
Cks2	Up		2.32193	0.208408	0.483907
Mdn1	Up		2	0.241636	0.483271
Prpf38b	Up		2.58496	0.186841	0.482978
Atf4	Up		2.32193	0.205119	0.476272
Igfbp1	Up		2	0.237323	0.474645
Gdf11	Up		2	0.234375	0.46875
Sucnr1	Up		2	0.234094	0.468187
Pde4c	Up		2.32193	0.200342	0.465181
Fzd10	Up		2.32193	0.199387	0.462961
Ndp	Up	Q2	2.58496	0.17765	0.459217
Slc30a9	Up		2.32193	0.195652	0.45429
Nr4a2	Up		2	0.227008	0.454016
Mcph1	Up		2	0.226393	0.452786
Upf2	Up		2.32193	0.195	0.452776
Gpr37	Up	Q2	2	0.224224	0.448448
Rilp	Up	Q2	2	0.222011	0.444023
Nfyb	Up		2	0.220755	0.441509
Cnst	Up		2	0.219512	0.439024
Fhod1	Up		2	0.218528	0.437056
Srrt	Up		2.32193	0.187801	0.43606
Ints13	Up		2	0.217472	0.434944
Rxrg	Up	Q2	2	0.216186	0.432373
Rnf8	Up		2	0.213348	0.426696
Sclt1	Up		2.32193	0.183558	0.426209
Ilf2	Up		2	0.210356	0.420712
Nasp	Up		2	0.208333	0.416667
Gfod2	Up		2	0.206131	0.412262
Gpr4	Up		2	0.205119	0.410238
Gpld1	Up		2	0.203196	0.406391
Art5	Up		2	0.201585	0.40317
Slc38a2	Up		2	0.199795	0.39959
Adcy1	Up	Q2	2	0.197903	0.395805
Fbxo43	Up		2	0.197836	0.395671
Atp8a1	Up		1.58496	0.248408	0.393717
Zbtb7b	Up		1.58496	0.248408	0.393717
Clk1	Up		2	0.196177	0.392354
Cers5	Up		2	0.19474	0.389481
Sgpl1	Up		2	0.19474	0.389481
Aldh8a1	Up		2	0.193006	0.386011
Ackr1	Up		1.58496	0.237323	0.376147
Socs5	Up		1.58496	0.235412	0.37312
Tmem14a	Up	Q2	2	0.186246	0.372493
Inpp5b	Up		1.58496	0.232327	0.36823
Ppp4r3a	Up		2	0.183501	0.367001
Spire1	Up		2	0.179613	0.359226
Thoc3	Up		2	0.178028	0.356056
Mafg	Up		1.58496	0.222011	0.35188
Trim39	Up		1.58496	0.221088	0.350417
Lin9	Up		1.58496	0.220505	0.349492
Tfdp2	Up		1.58496	0.220505	0.349492
Dpp9	Up		1.58496	0.217553	0.344813
Rps19bp1	Up		1.58496	0.216586	0.343281
Emc6	Up		1.58496	0.216506	0.343154
Nrarp	Up		1.58496	0.21296	0.337533
Wnt7b	Up		2	0.168007	0.336014
Catsper4	Up		1.58496	0.210963	0.334368
Nom1	Up		1.58496	0.209452	0.331974
Klhl21	Up		1.58496	0.209377	0.331855
Ngef	Up		1.58496	0.208631	0.330672
Ptdss2	Up		1.58496	0.208185	0.329966
Ppp1r14a	Up		1.58496	0.206787	0.327749
Shroom3	Up		1.58496	0.206204	0.326825
Hexim1	Up		1.58496	0.205047	0.324992
Crabp1	Up	Q2	1.58496	0.204617	0.32431
Shcbp1l	Up		1	0.32	0.32
Tmprss6	Up		1.58496	0.199727	0.31656
Sntg1	Up	Q2	1.58496	0.199523	0.316236
Tcof1	Up		1.58496	0.198037	0.313881
Ecrg4	Up	Q2	1.58496	0.197302	0.312716
Card14	Up	Q2	1.58496	0.197235	0.312611
Zfp143	Up		1.58496	0.19526	0.30948
Smg5	Up		1.58496	0.192181	0.3046
Asic3	Up		1.58496	0.187982	0.297944
Rhot1	Up		1.58496	0.186603	0.295759
Igsf11	Up	Q2	1.58496	0.183789	0.291298
Ints7	Up		1.58496	0.178899	0.283548
Iws1	Up		1.58496	0.172923	0.274077
Cep104	Up		1.58496	0.171806	0.272306
Mapkapk5	Up		1.58496	0.164975	0.261479
Twnk	Up		1.58496	0.163408	0.258995
Pola2	Up		1.58496	0.161736	0.256346
Grb14	Up	Q2	1	0.25183	0.25183
Ralbp1	Up		1	0.25183	0.25183
Mark3	Up		1	0.25183	0.25183
Thoc6	Up		1.58496	0.158194	0.250731
Mtx2	Up		1.58496	0.157385	0.249449
Cdr2	Up		1	0.248092	0.248092
Syde2	Up		1.58496	0.155172	0.245942
Nelfb	Up		1.58496	0.151869	0.240707
Sync	Up		1	0.238483	0.238483
Rab11fip5	Up	Q2	1.58496	0.149425	0.236833
Olfml3	Up		1	0.234094	0.234094
Pir	Up		1	0.230678	0.230678
Hcar1	Up	Q2	1	0.230134	0.230134
Srpx2	Up		1	0.226481	0.226481
Cdc42ep2	Up		1.58496	0.141715	0.224613
Aspa	Up		1	0.212805	0.212805
Mab21l2	Up		1	0.211191	0.211191
Ccdc141	Up		1	0.207668	0.207668
Grrp1	Up		1	0.20686	0.20686
Pnmt	Up		1	0.206058	0.206058
Hint1	Up	Q2	1	0.203125	0.203125
Stambpl1	Up		1	0.197702	0.197702
Shox2	Up		1	0.195652	0.195652
Rdh13	Up		1	0.194611	0.194611
Rcan1	Up		1	0.190802	0.190802
Exoc3l	Up		1	0.186365	0.186365
Abhd8	Up		1	0.185832	0.185832
Usp53	Up		1	0.183271	0.183271
Repin1	Up		1	0.180891	0.180891
Rbbp8nl	Up		1	0.180389	0.180389
Rubcn	Up		1	0.180389	0.180389
Stx2	Up		1	0.180389	0.180389
Ss18l2	Up	Q2	1	0.180055	0.180055
Hs3st2	Up	Q2	1	0.179945	0.179945
Psmg3	Up		1	0.178082	0.178082
Tbx19	Up		1	0.177812	0.177812
Strbp	Up		1	0.173848	0.173848
Safb2	Up		1	0.173231	0.173231
Efhc2	Up		1	0.170504	0.170504
Gchfr	Up		1	0.167718	0.167718
Chgb	Up	Q2	1	0.167478	0.167478
Rnf217	Up		1	0.161826	0.161826
Fam83d	Up		1	0.161647	0.161647
Slc38a4	Up		1	0.159967	0.159967
Tmem45a	Up		1	0.157047	0.157047
Srrm3	Up	Q2	1	0.153342	0.153342
Ahdc1	Up		1	0.148779	0.148779
Tmem62	Up		1	0.14658	0.14658
Fbxo33	Up		1	0.146104	0.146104
Taf4b	Up		1	0.145595	0.145595
Rasl11b	Up		1	0.134359	0.134359
Marchf3	Up		1	0.124151	0.124151
